# Supplementary material for: Supervised analysis of alternative polyadenylation from single-cell and spatial transcriptomics data with spvAPA
Source: Brief Bioinform. 2025 Jan 11;26(1):bbae720. doi: 10.1093/bib/bbae720 (PMC11724721; doi:10.1093/bib/bbae720)
Supplement: Supplementary_Tables_bbae720 [file supplementary_tables_bbae720.xlsx]

## Sheet: Supplementary Table 1
Supplementary Table 1. Single-cell and spatial transcriptomics datasets used in this study
Dataset name	Dataset description	Sequencing technology	No. of cells/spots	Accession No.	Genome assembly version
SC-MOB1	mouse olfactory bulb data	10X Chromium	9060	GSM3449591	GRCm38
SC-MOB2	mouse olfactory bulb data	10X Chromium	7069	GSM3449592	GRCm38
mouse sperm	mouse spermatogenesis data	10X Chromium	955	GSM2803334	GRCm38
PBMC4K	human peripheral blood mononuclear cells	10X Chromium	4340	10xgenomics.com	GRCH38
PBMC8K	human peripheral blood mononuclear cells	10X Chromium	8381	10xgenomics.com	GRCH38
hESC	human embryonic stem cells	SMART-seq2	739	GSE75748	GRCh37
ST-MOB5	spatial transcriptomics data of MOB, tissue section 5	Spatial Transcriptomics	267	spatialresearch.org	GRCm38
ST-MOB11	spatial transcriptomics data of MOB, tissue section 11	Spatial Transcriptomics	260	spatialresearch.org	GRCm38
ST-MOB12	spatial transcriptomics data of MOB, tissue section 12	Spatial Transcriptomics	279	spatialresearch.org	GRCm38
Cell type/layer annotations
Mouse olfactory bulb data	Cell type	Abbreviation	No. of cells in SC-MOB1	No. of cells in SC-MOB2
	Astrocytic	Astro	941	712
	Neuron	N	3813	2735
	Endothelial	EC	691	631
	Mesenchymal	Mes	146	108
	Monocyte	Mono	134	99
	Mural	Mural	167	145
	Myelinating-Oligodendrocyte	MyOligo	167	127
	Macrophage	Mø	109	81
	Olfactory Ensheathing Cell	OEC	2099	1726
	Oligodendrocyte-Precursor Cell	OPC	68	64
	Red Blood Cell	RBCs	80	23
	Microglia	MicroG	645	618
Mouse spermatogenesis dataset	Cell type	Abbreviation	No. of cells
	Spermatocytes	SC	363
	Round Spermatids	RS	499
	Elongating Spermatids	ES	93
Human peripheral blood mononuclear cells	Cell type	Abbreviation	No. of cells in PBMC4K	No. of cells in PBMC8K
	B cell	B	618	1230
	CD4 T cell	CD4 T	1362	2509
	CD8 T cell	CD8 T	664	1458
	other T cell	other T	281	487
	Monocyte	Mono	1056	2095
	Dendritic cell	DC	152	255
	Natural Killer cell	NK	188	310
	other cell	other	19	37
Human embryonic stem cells	Cell type	Abbreviation	No. of cells in hESC
	H9 cells differentiated for 0 hours	H9 (0H)	92
	H9 cells differentiated for 12 hours	H9 (12H)	101
	H9 cells differentiated for 24 hours	H9 (24H)	66
	H9 cells differentiated for 36 hours	H9 (36H)	163
	H9 cells differentiated for 72 hours	H9 (72H)	132
	H9 cells differentiated for 96 hours	H9 (96H)	185
Spatial transcriptomics data of MOB	Layer	Abbreviation	No. of spots in ST-MOB5	No. of spots in ST-MOB11	No. of spots in ST-MOB12
	Granular Cell Layer	GCL	64	61	67
	Mitral Cell Layer	MCL	34	31	30
	Glomerular Layer	GL	65	69	73
	External Plexiform Layer	EPL	60	55	63
	Olfactory Nerve Layer	ONL	44	44	46

## Sheet: Supplementary Table 2
Supplementary Table 2. APA features identified by spvAPA from SC-MOB1
Component	Gene	Loading
comp1	Sema3d	0.774066
comp1	Shisa2	0.633105
comp2	Caln1	0.203743
comp2	Tifab	0.194502
comp2	Camsap2	0.183962
comp2	Rnf130	0.171348
comp2	Zc3h12b	0.164315
comp2	Il1rap	-0.163937
comp2	Clec5a	0.160325
comp2	Nckap1l	-0.16031
comp2	Gpr26	0.149721
comp2	Parp3	0.147348
comp2	Tpm2	0.143855
comp2	Pimreg	0.141672
comp2	Il6ra	-0.141228
comp2	Elovl7	0.141074
comp2	Cd36	-0.13931
comp2	Lsm11	0.133564
comp2	Prkd1	-0.131227
comp2	Sowahc	0.126015
comp2	Ahctf1	0.124642
comp2	Elavl1	0.123291
comp2	Pole4	-0.119999
comp2	Epb41l4b	-0.115849
comp2	Fam205a2	-0.115371
comp2	Runx2	-0.111312
comp2	Agpat3	0.107943
comp2	Fcgr1	-0.107752
comp2	Gata2	0.105867
comp2	Asah2	0.104981
comp2	Stx16	0.103596
comp2	Cdc42	-0.101888
comp2	Uggt1	0.101121
comp2	Mxd1	0.0976915
comp2	Ace	0.0959197
comp2	Stt3a	0.0924291
comp2	Nol3	0.0910241
comp2	Lypd1	-0.0905128
comp2	Cux2	0.0901018
comp2	Uba6	0.0892239
comp2	Smg1	0.089108
comp2	Dcaf5	0.0887649
comp2	Ctsc	0.0886396
comp2	Mtmr10	0.0871582
comp2	Lonrf1	-0.0841864
comp2	Brwd1	-0.0833264
comp2	Cpm	0.08194
comp2	A330076C08Rik	-0.0806666
comp2	Cacng6	-0.0799127
comp2	Ptgfrn	-0.0795137
comp2	Gprc5b	0.0774186
comp2	Fam13a	0.0745854
comp2	Zfp41	-0.0745443
comp2	Naif1	0.0744667
comp2	Lrrtm1	0.0742874
comp2	Alg5	0.0739517
comp2	Rbpjl	0.0717526
comp2	Sema4d	-0.0713976
comp2	Pik3cg	0.0711819
comp2	Med19	-0.0705632
comp2	Cldn19	-0.0689166
comp2	Synm	0.066677
comp2	Chchd7	0.0657919
comp2	Zdhhc18	0.0655257
comp2	Eri1	-0.0653314
comp2	Timp2	0.0641556
comp2	Tmed4	0.0635694
comp2	Stard5	0.0633081
comp2	Gas2l3	0.062378
comp2	Ripk1	0.0597958
comp2	Sulf1	-0.0594903
comp2	Vangl2	0.0591076
comp2	Itsn1	0.0587572
comp2	Rab11fip1	-0.0584926
comp2	Cd33	-0.0560859
comp2	Kcnv1	-0.055966
comp2	Gipr	-0.0556132
comp2	Pde12	0.0555256
comp2	Eif4e2	0.0554259
comp2	Hdlbp	0.0548727
comp2	Kcns2	-0.0530779
comp2	Stk17b	-0.0521197
comp2	Mmp19	0.0513464
comp2	Wsb2	0.0513163
comp2	Ldlrap1	0.050915
comp2	Gga2	0.0508639
comp2	Hells	0.0505919
comp2	Slk	0.0504977
comp2	Golim4	0.0503097
comp2	Lrrc25	-0.0497666
comp2	Gask1a	0.0495715
comp2	Ccdc30	-0.0491484
comp2	Stx3	0.048405
comp2	Nubp1	0.0482937
comp2	U2surp	0.048277
comp2	Rngtt	0.0482368
comp2	Car10	-0.0481352
comp2	Tle1	-0.0478307
comp2	Anxa4	0.0464447
comp2	Ddx23	-0.0464021
comp2	St8sia6	0.0463953
comp2	Plekha8	0.0445652
comp2	Sugp2	-0.0442544
comp2	Ifi209	-0.0437616
comp2	Gpr173	-0.0425887
comp2	Dusp11	0.0422276
comp2	Mkln1	0.0418892
comp2	H13	0.0417734
comp2	Ptprk	0.0412559
comp2	Sugt1	0.0404048
comp2	Ube2n	0.0396492
comp2	Senp1	-0.0390905
comp2	Agpat5	0.0388645
comp2	Rcn1	0.0376768
comp2	Aph1b	0.0372503
comp2	Gsg1l	0.0369843
comp2	Patj	-0.0369476
comp2	Ralgapb	0.0365727
comp2	Clmn	0.0362466
comp2	Rgs20	-0.0361389
comp2	Tmem87b	-0.0356867
comp2	Arrdc4	-0.0353482
comp2	Mmp15	0.0351393
comp2	Oma1	0.0343353
comp2	Vezt	-0.0338813
comp2	Ccdc152	0.0336499
comp2	Fam169a	-0.0335618
comp2	Zmym4	0.0328573
comp2	Spon1	-0.0327562
comp2	Tril	-0.0326877
comp2	Aen	-0.0321871
comp2	Bmpr2	0.0309624
comp2	Rab3d	0.0307397
comp2	Cyrib	0.0296112
comp2	Med12l	-0.0295225
comp2	Tfrc	0.0293161
comp2	Ube2k	0.0289092
comp2	Impa2	-0.0286417
comp2	Gdf11	-0.0286201
comp2	Dusp10	0.0282643
comp2	Bcorl1	-0.0280996
comp2	Med14	-0.0278223
comp2	Acvrl1	0.0273227
comp2	Gpatch11	0.0269542
comp2	Tmem108	-0.0262727
comp2	Trub2	0.0260323
comp2	Sema3g	-0.0255635
comp2	9330159F19Rik	0.0255575
comp2	Kdm5a	0.0254346
comp2	Sema5b	0.0254026
comp2	Slc35a2	-0.0251195
comp2	Selenoi	0.0251138
comp2	Acad12	0.0245041
comp2	Olfml2a	-0.0243751
comp2	Ccdc117	-0.0240142
comp2	Dbndd2	0.023935
comp2	Gpr137b-ps	0.0238417
comp2	Sulf2	0.0236977
comp2	Fam210b	-0.023543
comp2	Slc30a10	-0.0234751
comp2	Fos	0.0230652
comp2	Ankrd39	0.0230452
comp2	Col28a1	0.0229365
comp2	Depdc5	-0.0228421
comp2	Tincr	-0.0219536
comp2	Amz2	0.0219222
comp2	Cul3	0.0218485
comp2	Ganc	0.0214588
comp2	Eny2	0.021323
comp2	Fbln1	0.0210208
comp2	Usp7	0.0209406
comp2	Casq2	-0.0208824
comp2	Mecp2	0.020794
comp2	Nop58	0.0207487
comp2	Smpd4	-0.0206611
comp2	Ascc2	0.0202521
comp2	Stx6	0.0199142
comp2	Eif3j1	0.0196795
comp2	Kpnb1	0.0191505
comp2	Ptbp3	-0.0190762
comp2	Pa2g4	0.0189245
comp2	Erap1	0.018856
comp2	Gfm1	0.018845
comp2	Nek6	0.0187222
comp2	Acer3	0.0186594
comp2	Egln3	0.0181584
comp2	Sec22b	0.018044
comp2	Nop16	0.018031
comp2	Cluh	-0.0180082
comp2	Supt6	-0.0170123
comp2	Washc1	0.0169394
comp2	Ccsap	-0.0167709
comp2	Mrpl35	0.0166571
comp2	Adrb2	0.0165061
comp2	Kidins220	0.0163357
comp2	Hemk1	0.0161965
comp2	Zfp334	0.0161914
comp2	Zfhx2	0.0159934
comp2	Creg2	0.0159822
comp2	Sox11	-0.0158056
comp2	Gnb4	0.0155263
comp2	Map4	0.0153683
comp2	Kdm4b	0.0149738
comp2	Fbln7	0.0149706
comp2	Stard9	-0.0147365
comp2	Ddit4l	-0.0145629
comp2	Gpr161	0.0143561
comp2	Med9	0.0140919
comp2	Foxk2	-0.013687
comp2	Slc11a2	0.013614
comp2	Spred3	-0.0131807
comp2	Taf3	0.0131732
comp2	Socs6	-0.0131193
comp2	Cox15	0.0127804
comp2	Pwwp2b	-0.0125337
comp2	Ankrd23	0.012514
comp2	Orai2	0.0124969
comp2	Mycbp	-0.0117301
comp2	Pxmp4	0.0112658
comp2	Ccdc141	0.0112464
comp2	P4ha1	0.0111763
comp2	Epb41l4a	0.0111474
comp2	Adra1b	-0.0108472
comp2	Plekhm1	0.0103436
comp2	Ash2l	0.0101029
comp2	Cnot6l	0.00994522
comp2	Nudt7	0.00984635
comp2	Smtnl2	0.0097794
comp2	Hif3a	0.00938117
comp2	Foxp1	-0.00908381
comp2	Anks1b	-0.00876415
comp2	Ggnbp2	-0.0087494
comp2	Sms	0.00862889
comp2	Bcl11a	0.00838847
comp2	Syk	0.008187
comp2	Apc	0.00800351
comp2	Lrpap1	0.00796981
comp2	Dnajb1	0.0079671
comp2	Cd47	0.00785202
comp2	Dok7	0.00776915
comp2	Zfp384	-0.00767519
comp2	Rhobtb2	-0.00738913
comp2	Slc44a1	-0.00729353
comp2	Rsf1	0.00718774
comp2	Fgf10	-0.00717961
comp2	Igfbpl1	0.00706945
comp2	Ing2	-0.00700429
comp2	Zfp593	0.00672753
comp2	Apln	0.00657276
comp2	Rgmb	0.0062561
comp2	Ip6k2	0.00618688
comp2	Cox19	0.00617072
comp2	Ldb1	0.00607146
comp2	Brd7	-0.00592416
comp2	Pde1c	0.00591877
comp2	B3gat2	0.0058414
comp2	Tox4	-0.00581335
comp2	Cep170	-0.00579728
comp2	A930033H14Rik	0.00568527
comp2	Taf12	0.00565084
comp2	Fn1	0.00558289
comp2	Paqr8	0.00550964
comp2	Stum	-0.00539408
comp2	Phf20l1	0.00534832
comp2	Mon2	0.00533722
comp2	Ppp1cb	0.0053307
comp2	Spata1	-0.00511299
comp2	Tubb5	-0.00510715
comp2	Parp11	0.00509752
comp2	Gpsm2	0.00487865
comp2	Dap3	0.00476245
comp2	Hmg20a	0.00411817
comp2	Vps36	0.0040683
comp2	Soat1	0.00405208
comp2	Gadd45b	0.00404485
comp2	Orai1	0.00395527
comp2	Rab22a	0.0035253
comp2	Meak7	-0.00351931
comp2	Baiap2	-0.00344854
comp2	Dph3	0.00342652
comp2	Nhsl2	0.00331165
comp2	Maoa	0.00324476
comp2	Nova2	-0.00320904
comp2	Lamc1	0.0031901
comp2	Suv39h2	0.00315632
comp2	Fgfr1	0.00309306
comp2	1700025G04Rik	-0.00304049
comp2	Foxo3	-0.00292402
comp2	Plpbp	0.00289645
comp2	Tmem168	0.00280251
comp2	Fgf9	-0.00270588
comp2	Sptlc1	-0.00245412
comp2	Lims1	-0.00229906
comp2	Hspa4l	0.00146556
comp2	Eef2kmt	-0.000289816
comp3	Nfatc2	1
comp4	Mei1	0.166187
comp4	Epb41	0.163561
comp4	Mmp24	-0.158753
comp4	Kif26b	-0.157884
comp4	Aph1c	-0.156799
comp4	Sdc1	0.139119
comp4	Mpp3	-0.131672
comp4	Cntln	-0.130319
comp4	Ptpn14	-0.123733
comp4	St6galnac5	0.121568
comp4	Ttc19	-0.120918
comp4	Slc36a2	-0.120128
comp4	Gramd3	-0.119101
comp4	Cybrd1	-0.118173
comp4	Grid1	-0.116881
comp4	Numbl	0.108
comp4	Prelp	-0.107531
comp4	Zxdc	0.10711
comp4	Osbpl6	0.106264
comp4	Klhl29	0.106186
comp4	Pcdh1	-0.105067
comp4	Sorbs3	-0.105064
comp4	Steap3	-0.104467
comp4	Gm11627	0.103976
comp4	Stard4	-0.102952
comp4	Sox8	0.0993577
comp4	Cyria	-0.0984898
comp4	Lrrc8d	-0.0984748
comp4	Car8	-0.0983448
comp4	Fam78b	-0.0980265
comp4	Rps6kl1	-0.097434
comp4	Stk35	0.0952057
comp4	Ptprf	-0.0935284
comp4	Rhbdd2	0.0911115
comp4	Klhl32	0.089555
comp4	Tmem132c	-0.0889649
comp4	Dzip1	0.0888835
comp4	Dscam	0.0879491
comp4	Dcbld2	-0.0873328
comp4	Gabrb1	-0.0872427
comp4	Nprl3	-0.0863663
comp4	Cetn4	0.08595
comp4	Ccdc167	0.085121
comp4	Fam210a	0.0839301
comp4	Atcay	0.0838669
comp4	Galntl6	0.0836786
comp4	Dzip1l	-0.0835654
comp4	Mall	-0.078271
comp4	Pcsk2	0.0773015
comp4	Syt12	0.0772448
comp4	Ptpn3	0.0760322
comp4	Kdelr2	-0.0753969
comp4	Zbtb20	-0.0737997
comp4	Zfp282	0.0729096
comp4	Map2k4	-0.0725167
comp4	Bicd1	-0.0723652
comp4	Kcnq2	-0.0707876
comp4	Ttl	-0.0694997
comp4	Vcan	0.0665839
comp4	Unc5d	0.0659689
comp4	Rasgef1b	0.0656553
comp4	Dyrk2	0.0652678
comp4	Wdr91	-0.0640349
comp4	Sapcd2	0.0640109
comp4	Ttll4	0.0634327
comp4	Morc2a	0.062987
comp4	Arhgap42	-0.0596692
comp4	Entpd5	-0.059461
comp4	Slc45a4	-0.0586234
comp4	Bri3bp	0.058029
comp4	Agtpbp1	-0.0575108
comp4	Nfasc	-0.0570875
comp4	Ints7	-0.0567957
comp4	Ccdc166	-0.0554942
comp4	Cpt1c	-0.0554782
comp4	Fbxo42	-0.0550832
comp4	Cipc	0.0549136
comp4	Sfxn5	-0.0537191
comp4	Stk36	0.0536525
comp4	Hnrnpr	-0.0532947
comp4	Pkn1	-0.0511668
comp4	Usp6nl	0.0508968
comp4	Rims4	0.0504789
comp4	Thbs2	0.0503861
comp4	Prdm10	-0.0488277
comp4	Hspa13	-0.0472735
comp4	Opcml	-0.0469526
comp4	Mga	-0.0467708
comp4	Pcdh10	-0.045752
comp4	Srprb	-0.0456141
comp4	Enpp5	0.045246
comp4	Sall3	-0.045207
comp4	Cnnm2	-0.0451811
comp4	Golga7b	-0.0436049
comp4	Rfc5	-0.0434073
comp4	Cd93	-0.0430755
comp4	Pcdhb14	-0.0423752
comp4	Atg7	-0.041773
comp4	Arv1	0.0405382
comp4	Scn8a	0.039758
comp4	Cbln1	0.0385773
comp4	Csf1	0.0384629
comp4	Rbfox2	-0.0381117
comp4	Cnp	-0.0380447
comp4	Rusf1	0.0375608
comp4	Ltbp4	0.0370302
comp4	Lgi3	0.0356385
comp4	Stxbp2	-0.0355697
comp4	Slc30a1	-0.0349981
comp4	Kif1c	0.0337631
comp4	Jam2	0.0336594
comp4	Orc2	-0.032807
comp4	Tmod2	0.0327967
comp4	Alcam	0.0324313
comp4	Aifm2	-0.0315526
comp4	St7l	-0.0315023
comp4	Abhd13	0.0310502
comp4	Septin3	0.0308003
comp4	Nkd1	0.0307601
comp4	Elavl4	-0.0306375
comp4	Pik3cb	0.0300443
comp4	Rfk	-0.0300117
comp4	Atp9b	0.029665
comp4	Ercc6l2	-0.0291005
comp4	Mal	0.0289946
comp4	Ddah1	0.028662
comp4	Ubxn2b	-0.0284517
comp4	Atl2	0.0283195
comp4	Pwp1	-0.0283033
comp4	Dip2c	-0.0281239
comp4	Accs	-0.0272092
comp4	Cacfd1	-0.0269049
comp4	Slx1b	-0.0267437
comp4	Mdga1	-0.0267028
comp4	Sp7	-0.0266959
comp4	Rimkla	0.0262121
comp4	Gmip	-0.0254461
comp4	Dapp1	0.0239346
comp4	Zmat3	-0.0237276
comp4	Deaf1	0.0235887
comp4	Clcn6	-0.023534
comp4	Map4k4	0.0227515
comp4	Siae	-0.0226724
comp4	Fhip1b	0.0223663
comp4	Rab36	-0.022242
comp4	Gnpnat1	0.021963
comp4	Osgin2	-0.021242
comp4	Ctdspl2	-0.0211438
comp4	Fam107a	0.0211364
comp4	Zfp521	-0.0201929
comp4	Lrrc8c	0.0199513
comp4	Elk1	-0.0196096
comp4	Exoc7	-0.019302
comp4	Ccnt2	0.0191429
comp4	Wnt7a	-0.0190673
comp4	Ccdc126	0.0189778
comp4	Smc3	0.018914
comp4	Aqp11	0.0187133
comp4	Dnajc10	-0.0182405
comp4	Mapk1ip1l	-0.0181477
comp4	Cnppd1	-0.0169778
comp4	Cacna1c	0.016801
comp4	Mtss2	-0.0167894
comp4	Tbc1d5	-0.016469
comp4	Zfp12	0.0164215
comp4	Bche	0.0160601
comp4	Fbxl19	-0.0160573
comp4	Atp2b4	0.0160328
comp4	Pld2	0.0156601
comp4	Psme4	-0.0155966
comp4	Pten	-0.0150795
comp4	Dlst	-0.014761
comp4	Hmga1	-0.0146593
comp4	Cbx8	0.0144764
comp4	Nav1	-0.0144687
comp4	Shisa7	0.0142304
comp4	Foxo1	-0.0141949
comp4	Gas2l1	0.0141519
comp4	Ccdc92	-0.0140949
comp4	Tmem135	0.0138484
comp4	Ccdc50	-0.0135104
comp4	Cpeb4	0.0127695
comp4	Zbtb7a	-0.0125925
comp4	Mtf2	0.0121748
comp4	Lrp8	0.0120022
comp4	Ptk2	0.0119113
comp4	Zfp292	0.0118404
comp4	Ttc1	-0.0108388
comp4	Slc37a3	-0.0102143
comp4	Ubr2	0.0101051
comp4	Armh3	-0.00935265
comp4	Kmt5b	0.00906345
comp4	Mboat2	0.00900499
comp4	Kcnj16	-0.00866299
comp4	Arid5a	-0.00864624
comp4	Nedd4	-0.00849577
comp4	1600014C10Rik	-0.00798743
comp4	Ptges	0.00798485
comp4	Inpp5e	-0.00722974
comp4	Tmem120b	0.00674527
comp4	Ska2	0.00634306
comp4	Zmym5	-0.00618718
comp4	Tmem65	-0.00609961
comp4	Dpp10	0.00582488
comp4	Zfp60	-0.00580945
comp4	Slc9a6	-0.00580227
comp4	Mmd	-0.00555003
comp4	Ret	-0.00550448
comp4	Vta1	0.00518477
comp4	Rspo3	-0.00485362
comp4	Pdpk1	-0.00474762
comp4	Elavl3	0.00461392
comp4	Tiam2	0.00423009
comp4	Spast	0.004202
comp4	Flt1	-0.00410215
comp4	Vps13d	0.0038716
comp4	Zmynd19	-0.00379446
comp4	Nsd3	-0.00371126
comp4	Rap2c	-0.00315015
comp4	Srpk1	-0.00306082
comp4	Fbxw8	-0.00245714
comp4	Kif22	0.00233029
comp4	Dennd6b	-0.00224033
comp4	Trp53inp1	-0.00212633
comp4	Tmcc1	0.00167567
comp4	Eif5	0.00153794
comp4	Siah2	-0.00132384
comp4	Galnt2	0.000858622
comp4	Zdhhc3	-0.000558169
comp4	N4bp2l2	-0.000477113
comp4	Zfp318	-0.000231907
comp4	Dnajc3	0.000169295
comp5	Gm10778	-0.434068
comp5	Grem1	0.401166
comp5	Traip	-0.239951
comp5	Adgrv1	-0.152384
comp5	Cfap410	-0.13759
comp5	Chrm1	-0.0581619
comp6	Abcg1	0.935929
comp6	Traf4	-0.330124
comp6	Neurl1a	-0.122698
comp7	P2rx7	0.329946
comp7	Dlgap4	-0.20454
comp7	Xk	-0.186379
comp7	Scn3a	0.184858
comp7	Lhfpl4	-0.178361
comp7	Nsd2	0.167503
comp7	Kctd5	-0.165815
comp7	Samd14	-0.143737
comp7	Usp37	-0.137647
comp7	Dhx33	-0.133552
comp7	Slu7	0.131111
comp7	Fbxo28	0.119892
comp7	Tfam	0.116685
comp7	Wdr5	-0.112731
comp7	Gtf3c4	-0.111665
comp7	Exog	0.110243
comp7	St8sia3	0.108695
comp7	Ankfy1	-0.108266
comp7	Kcnd1	0.105439
comp7	Spryd7	0.105059
comp7	Nckipsd	0.101484
comp7	Mcm9	0.101341
comp7	Iqsec2	-0.0992008
comp7	Fbxo11	0.0984586
comp7	Stam2	0.0971335
comp7	Kcnt1	0.0918562
comp7	Sugp1	0.0916385
comp7	Tyw1	0.090494
comp7	Rora	-0.0858034
comp7	Col12a1	0.0845631
comp7	Dok6	-0.0832747
comp7	Htt	-0.0829924
comp7	Wdr82	-0.0802896
comp7	Emc1	0.0801873
comp7	Fbrsl1	0.0800869
comp7	Wdr41	-0.078352
comp7	Lrrc57	-0.0776697
comp7	Slc1a4	-0.077185
comp7	Kif5b	0.076074
comp7	Pak6	-0.0754163
comp7	Stmn2	0.0748266
comp7	Rdh10	-0.0738303
comp7	Kansl2	0.0720204
comp7	Lss	0.0643051
comp7	Cacnb2	0.06375
comp7	Spred1	0.0627033
comp7	Spring1	0.0613825
comp7	Sesn3	-0.0603626
comp7	Acsl3	0.060344
comp7	Mfap3l	-0.0599147
comp7	Nkx6-2	0.0589616
comp7	Pofut1	0.058887
comp7	Stk11ip	-0.0578864
comp7	Pick1	0.0550066
comp7	Pcif1	0.0535316
comp7	Rock1	0.0486585
comp7	Xpr1	-0.0466381
comp7	AI854703	0.0445007
comp7	Pip4k2b	-0.0444668
comp7	Nsun3	-0.0441904
comp7	Vti1a	-0.0438466
comp7	Xpo1	-0.0431724
comp7	Tmem43	-0.0430631
comp7	Nefl	-0.0422783
comp7	Snrnp48	0.0420988
comp7	Samd4	-0.0417308
comp7	Cyp51	0.0406857
comp7	Slc49a4	0.0381112
comp7	Spopl	-0.0371786
comp7	Gch1	0.0366563
comp7	Mul1	0.0350236
comp7	Ggps1	0.034961
comp7	Cep68	0.0346423
comp7	Gabrg2	0.0345841
comp7	Tap2	0.034359
comp7	Frs2	-0.0335769
comp7	Zfp748	-0.0334057
comp7	Prpf40a	-0.0318982
comp7	Chd9	0.0309009
comp7	Jag2	-0.0305643
comp7	Mgat5	-0.0302645
comp7	Ipo7	0.0297631
comp7	Tgoln1	0.029648
comp7	Arih1	-0.0292326
comp7	Sipa1l1	-0.0287135
comp7	Vsnl1	-0.028132
comp7	Ddx55	0.0277117
comp7	Mau2	0.026969
comp7	Tmem268	0.0267249
comp7	Itpripl2	-0.0266841
comp7	Hlf	0.026168
comp7	Kcnc1	-0.0252823
comp7	Pacs2	-0.024444
comp7	Slc25a35	-0.0240535
comp7	Mr1	0.0239719
comp7	Dhrs4	0.0227318
comp7	Cd99l2	-0.0225965
comp7	Kdm5c	0.0224567
comp7	Sdk1	-0.0224137
comp7	Fxr1	0.0220054
comp7	Ank	0.0215432
comp7	Irak1	0.0214427
comp7	Ltn1	0.0212357
comp7	Pcnx	-0.0211468
comp7	Qpctl	-0.020248
comp7	Ctsb	0.0193495
comp7	Man2a2	0.0192513
comp7	Terf2	-0.0190362
comp7	Atmin	-0.0186497
comp7	Gemin8	0.0183775
comp7	Cd3eap	0.0182047
comp7	Hfe	0.0179941
comp7	Sox4	0.0178266
comp7	Usp3	0.0171352
comp7	Lrch1	0.0162369
comp7	Slc27a4	-0.0161195
comp7	Pank2	0.015841
comp7	Ociad2	0.0157855
comp7	Gpd2	0.0156127
comp7	D17H6S53E	-0.0152062
comp7	Pank1	0.0150573
comp7	Zfp120	0.0149558
comp7	Rab3gap2	-0.0148696
comp7	Lnx2	-0.0145045
comp7	Bmp7	0.0135883
comp7	Epha4	-0.0131932
comp7	Trip12	-0.0126611
comp7	Sting1	-0.0125509
comp7	Fbxo8	-0.0122976
comp7	Urm1	0.0118523
comp7	St3gal1	-0.011563
comp7	Tdrd3	-0.0115194
comp7	Lix1	0.0107358
comp7	Ubfd1	-0.0104186
comp7	Jarid2	0.0100999
comp7	Acat2	0.00980345
comp7	Napg	-0.00825962
comp7	Zfyve16	0.00779677
comp7	Rgs17	-0.00773203
comp7	Pdia3	0.00768074
comp7	Utp6	0.00748431
comp7	Dcaf12	0.00747677
comp7	Zfp148	-0.0070761
comp7	Peli1	0.00678729
comp7	Rbm25	0.00644872
comp7	Leprotl1	-0.00576707
comp7	Gpatch8	-0.00563933
comp7	Man1a	-0.00561658
comp7	Ptgr2	0.00442084
comp7	Keap1	0.00434942
comp7	Ufm1	0.00425758
comp7	Naa30	-0.00415924
comp7	Prpf38b	-0.00366388
comp7	Wnt5a	0.00365254
comp7	Git2	0.00287668
comp7	Endov	-0.00226049
comp7	Prkag2	0.002023
comp7	Frat1	-0.00117353
comp7	Tspan15	7.84e-05
comp8	Septin6	-0.357526
comp8	Spats2l	-0.0562866
comp8	Tnfrsf21	0.0311804
comp8	Pou3f2	-0.0302765
comp8	Kcnk9	0.0245804
comp8	Cd86	-0.0204198
comp8	Prkg1	0.0158983
comp8	Mapk8ip2	-0.013456
comp8	Sgk3	-0.00757236
comp8	Psen1	0.00268731
comp8	C1qtnf1	-0.000736721
comp8	Arl6ip6	-0.000481525
comp9	Artn	0.289726
comp9	Zfp217	0.240274
comp9	Serpinb8	0.239367
comp9	Nfkbib	0.189792
comp9	Hdgfl3	0.181743
comp9	Icmt	-0.167442
comp9	Epm2aip1	-0.156265
comp9	Slc35e2	-0.149022
comp9	Stradb	0.14762
comp9	Ric3	-0.139937
comp9	Mrpl10	-0.124894
comp9	Anapc7	0.119764
comp9	Mrpl50	-0.118712
comp9	Cep41	0.114369
comp9	Ncl	0.11337
comp9	Zc3hav1	0.109097
comp9	Zscan21	0.106125
comp9	Slc29a3	0.103872
comp9	Creb1	0.102482
comp9	2310057M21Rik	0.101852
comp9	Pcgf2	-0.101406
comp9	Psme3	-0.0994902
comp9	Scamp1	-0.0973183
comp9	Lpar1	-0.0958836
comp9	Peli3	-0.0874143
comp9	Mturn	-0.0797956
comp9	Arid4a	-0.0778363
comp9	Csmd1	0.0754615
comp9	Rnf11	-0.0743451
comp9	Nucks1	-0.0727513
comp9	Ppp1r15b	-0.0706902
comp9	Carhsp1	-0.0702588
comp9	Abi2	0.0662361
comp9	Gnao1	-0.0662111
comp9	Rbbp6	0.0613267
comp9	Sv2b	-0.0604272
comp9	Coa5	-0.0600871
comp9	Tlk2	-0.0594391
comp9	Taf1a	-0.0577199
comp9	Ip6k1	-0.0570601
comp9	Camsap1	0.0559323
comp9	Cdan1	0.0547117
comp9	Ptprd	-0.0544282
comp9	Zfp40	-0.0533083
comp9	Gosr2	-0.0526602
comp9	H2-Eb1	0.0499475
comp9	Ulk2	0.0482418
comp9	Homer2	-0.0475466
comp9	Arhgap35	0.047049
comp9	Gapvd1	0.0468759
comp9	Ehmt1	0.0463478
comp9	Abcd2	0.0454165
comp9	Tmx1	-0.044492
comp9	Mkrn2	0.0429062
comp9	Ythdf3	-0.0413123
comp9	Myo6	-0.0371925
comp9	Pura	-0.0371538
comp9	Hipk3	-0.0359176
comp9	Plekhb1	0.0348986
comp9	Ube2g1	0.0339738
comp9	Asap3	-0.0323776
comp9	Nucb1	0.0320695
comp9	Kmt2a	-0.031652
comp9	Wwc2	-0.0308984
comp9	Asb13	0.0300048
comp9	Plppr1	0.0297296
comp9	Odf2	-0.0295365
comp9	Ppargc1a	-0.0283119
comp9	Lin7c	-0.0273832
comp9	Tsn	-0.0268604
comp9	Eefsec	-0.0261045
comp9	Psmf1	0.0259219
comp9	Son	0.0253446
comp9	Nsd1	-0.0248363
comp9	Cyb561d2	0.0241153
comp9	Ube2h	-0.0238336
comp9	Gramd1b	-0.0220661
comp9	Itgb1	-0.0198854
comp9	Cisd2	-0.0194953
comp9	Ppm1a	-0.0185252
comp9	Scrt1	-0.0182558
comp9	Exoc4	0.017619
comp9	Ppm1b	-0.0172667
comp9	Tmem183a	-0.0171526
comp9	Sod2	0.0137233
comp9	Vhl	-0.0137144
comp9	Dtymk	0.0133711
comp9	BC003965	0.0133094
comp9	Pdxk	-0.0123903
comp9	Yy1	-0.0122333
comp9	Mamld1	0.0106114
comp9	Add2	-0.00993253
comp9	Ireb2	-0.00970463
comp9	Mmut	-0.00813385
comp9	2410004B18Rik	-0.00755691
comp9	Syn2	0.0068925
comp9	Gorasp2	0.00652292
comp9	Nrp2	0.00407631
comp9	Zbtb21	0.00348615
comp9	Wdr4	-0.00325197
comp9	B3glct	-0.00312918
comp9	Zfp106	-0.00283235
comp9	Vps4b	0.000752332
comp11	Sco1	-0.136258
comp11	Bclaf1	-0.116784
comp11	Snapc1	-0.0916632
comp11	Ctsl	-0.0897743
comp11	Ppp4r2	0.084353
comp11	Cdc23	0.0765704
comp11	Snx8	0.072382
comp11	Slc9a3r2	-0.0713125
comp11	Zzef1	0.0711284
comp11	Rcan2	0.0702394
comp11	Col4a1	0.0695877
comp11	Hcn1	-0.0687908
comp11	Taok1	0.0666978
comp11	Kctd20	0.0659063
comp11	Gng12	0.0647918
comp11	Galnt1	0.0587333
comp11	Nkiras2	0.0586792
comp11	Adam11	0.0578739
comp11	Cbx5	-0.0572605
comp11	Cacna1d	-0.0503671
comp11	Zfp324	0.050077
comp11	Slc7a5	0.0496293
comp11	Ctdsp2	0.0469812
comp11	Serbp1	-0.0454708
comp11	Fam32a	0.0436869
comp11	Txnl1	-0.0434342
comp11	Spata13	0.0431709
comp11	Stau1	0.0401472
comp11	Vps26b	-0.039334
comp11	Paxbp1	-0.037708
comp11	Notch1	0.0368299
comp11	Tnik	-0.0336826
comp11	Rfc1	0.0335168
comp11	Ddx21	0.03331
comp11	Polr3k	-0.0325569
comp11	Mpv17l	-0.0322521
comp11	Heyl	0.030687
comp11	Spire1	0.0292107
comp11	Otub1	0.0288611
comp11	Kif2a	0.027027
comp11	Pfkl	-0.0268308
comp11	Aars	-0.0215224
comp11	Rab2a	0.0213778
comp11	Ess2	-0.0201379
comp11	Yipf4	0.0199673
comp11	Epn2	-0.0194922
comp11	Slc48a1	-0.0192494
comp11	Aplp2	0.0181573
comp11	Fam219b	0.0164412
comp11	Exosc1	-0.015609
comp11	Cyp2j6	-0.015172
comp11	Sap30bp	-0.0150062
comp11	Usp36	0.0144446
comp11	Slc40a1	0.0143244
comp11	Slc25a46	-0.0140785
comp11	Plaat3	-0.0136913
comp11	Gabarapl2	0.0136237
comp11	Dnmt3a	-0.0132671
comp11	Mapkap1	-0.0105975
comp11	Tmem161a	-0.00891181
comp11	Dazap2	0.0089063
comp11	Plekha5	0.00853629
comp11	Cadm2	0.0079742
comp11	Stxbp5	0.00753764
comp11	Dph6	0.00723159
comp11	Tm9sf4	0.00584654
comp11	Fubp1	0.0054706
comp11	Cnnm3	0.00500527
comp11	Dicer1	0.00495164
comp11	Csde1	0.00468791

## Sheet: Supplementary Table 3
Supplementary Table 3. Collected marker genes associated with the olfactory bulb system
Gene symbol	Tepe, et al. 2018	Ståhl, et al. 2016	Harmonizome database
Kctd12	Y	N	Y
Penk	N	N	Y
Doc2g	N	Y	N
Slc17a7	Y	N	N
Reln	Y	N	Y
Cdhr1	Y	N	Y
Sv2b	N	Y	N
Shisa3	N	Y	N
Plcxd2	N	Y	N
Nrnb	N	Y	N
Uchl1	N	N	Y
Rcan2	N	Y	N
Fam110c	N	N	Y
Cabp7	N	N	Y
Cdk11a	N	N	Y
Herc2	N	N	Y
Ubqln1	N	N	Y
Slc27a1	Y	N	Y
Strip1	N	N	Y
Nab1	N	N	Y
Lgr4	N	N	Y
Pcdh10	N	N	Y
Morc3	N	N	Y
Rapgefl1	N	N	Y
Apold1	N	N	Y
Myo5a	N	N	Y
Celsr3	N	N	Y
Emc2	N	N	Y
Sost	N	N	Y
Acr	N	N	Y
Ddx17	Y	N	Y
H2afz	N	N	Y
Chd1	N	N	Y
Esd	N	N	Y
Emc4	N	N	Y
Atp8a2	N	N	Y
Lacc1	N	N	Y
Nfxl1	N	N	Y
Ppic	N	N	Y
Prox1	N	N	Y
Eif3g	N	N	Y
Srrm4	N	N	Y
Crhr1	N	N	Y
Cacna1b	N	N	Y
Dhx40	N	N	Y
Znf143	N	N	Y
Casp2	N	N	Y
Ggn	N	N	Y
Ncor2	N	N	Y
Dusp22	N	N	Y
Mastl	N	N	Y
Rnaseh2c	N	N	Y
Zmym4	N	N	Y
Sphk2	N	N	Y
Sipa1l1	N	N	Y
Csgalnact1	N	N	Y
Qtrtd1	N	N	Y
Cmpk2	N	N	Y
Gldc	N	N	Y
Rab24	N	N	Y
Uimc1	N	N	Y
Spint2	N	N	Y
Tagln2	Y	N	Y
Clic1	Y	N	Y
Apc	N	N	Y
Atp8b2	N	N	Y
Mapkapk3	N	N	Y
Ss18	N	N	Y
Myadm	N	N	Y
Lrrcc1	N	N	Y
Trappc12	N	N	Y
Mapk11	N	N	Y
Znf483	N	N	Y
Mtor	N	N	Y
Srp54	N	N	Y
Siae	N	N	Y
Zbtb12	N	N	Y
Gjd4	N	N	Y
Slc16a8	N	N	Y
Pacsin3	N	N	Y
Suclg1	N	N	Y
Rasa1	N	N	Y
Ssc5d	N	N	Y
Rev3l	N	N	Y
Sucla2	N	N	Y
Cd300lf	N	N	Y
Csnk2a1	N	N	Y
Sdhd	N	N	Y
Bivm	N	N	Y
Ankrd60	N	N	Y
Filip1l	N	N	Y
Rps10	N	N	Y
Stxbp6	Y	N	Y
Mrpl35	N	N	Y
Atp12a	N	N	Y
Polg2	N	N	Y
Art1	N	N	Y
Hmx3	N	N	Y
Hoxd10	N	N	Y
Mapk8ip1	N	N	Y
Dab2ip	N	N	Y
Klhl11	N	N	Y
Plekhh2	N	N	Y
Grip2	N	N	Y
Lrrc16a	N	N	Y
Znf775	N	N	Y
Pknox1	N	N	Y
Sdr39u1	N	N	Y
Grik3	N	N	Y
Erh	N	N	Y
Cers3	N	N	Y
Tlx1	N	N	Y
Trappc4	N	N	Y
Snai1	N	N	Y
Igfbp3	N	N	Y
Kdelr2	N	N	Y
Rbm20	N	N	Y
Ptges3	N	N	Y
Ramp3	N	N	Y
Prdx2	Y	N	Y
P4htm	N	N	Y
Purg	N	N	Y
Gucy1a3	N	N	Y
Kcnf1	N	N	Y
Lrch2	N	N	Y
Higd1c	N	N	Y
Acy1	N	N	Y
Mrps18a	N	N	Y
Plin2	N	N	Y
Tekt4	N	N	Y
Wdr45	N	N	Y
Tbx21	N	N	Y
Bmper	N	N	Y
Elf4	N	N	Y
Rgn	N	N	Y
Cldn7	N	N	Y
Traip	N	N	Y
Dpysl4	N	N	Y
Zdhhc1	N	N	Y
Nrros	N	N	Y
Has3	N	N	Y
Maml3	N	N	Y
Slc25a41	N	N	Y
Znf616	N	N	Y
Nudcd3	N	N	Y
Kazn	N	N	Y
Tex2	N	N	Y
Rrh	N	N	Y
Alx3	N	N	Y
Ppp1r16b	N	N	Y
Nit2	N	N	Y
Ogfod1	N	N	Y
Ankrd44	N	N	Y
Hmox2	N	N	Y
Kcnj3	N	N	Y
Mrps34	N	N	Y
Grik5	N	N	Y
Pebp1	N	N	Y
Tppp3	N	N	Y
C19orf68	N	N	Y
Slc35f3	N	N	Y
Megf9	N	N	Y
Fam118a	N	N	Y
Hivep2	N	N	Y
Cnr1	N	N	Y
Adamts19	N	N	Y
Colgalt1	N	N	Y
Ifit2	N	N	Y
Loc101928761	N	N	Y
Vapb	N	N	Y
Btg1	Y	N	Y
Bcap31	N	N	Y
Kctd10	N	N	Y
Gsap	N	N	Y
Csrp2bp	N	N	Y
Pdcd6ip	N	N	Y
Arntl	N	N	Y
Slc4a4	Y	N	Y
Rragb	N	N	Y
Arrb1	N	N	Y
Alcam	Y	N	Y
Akap13	N	N	Y
Dyrk1b	N	N	Y
Yipf3	N	N	Y
Ddx19b	N	N	Y
Ly6g5c	N	N	Y
Ntrk2	Y	N	Y
Syt2	N	N	Y
Arhgef1	N	N	Y
Ugt3a1	N	N	Y
Slc25a21	N	N	Y
Pde1c	Y	N	Y
Ankrd13d	N	N	Y
Dcx	Y	N	Y
Pcdha12	N	N	Y
Psmb11	N	N	Y
Dyrk1a	N	N	Y
Cyb5a	N	N	Y
Adra2c	N	N	Y
Il10ra	N	N	Y
Adamts5	N	N	Y
Zbtb7c	N	N	Y
Xpo5	N	N	Y
Mpp1	N	N	Y
Cfap52	N	N	Y
Gnpat	N	N	Y
Etfa	N	N	Y
Mphosph6	N	N	Y
Entpd6	N	N	Y
Fam69a	N	N	Y
Alkbh6	N	N	Y
Tor1aip2	N	N	Y
Cnih4	N	N	Y
Adgrb1	Y	N	Y
Snapc1	N	N	Y
Cherp	N	N	Y
Ppwd1	N	N	Y
Dhrs1	N	N	Y
Gtf2b	N	N	Y
Mms19	N	N	Y
Lrrc75b	N	N	Y
Tet1	N	N	Y
Csnk1a1	N	N	Y
Chst4	N	N	Y
Syce2	N	N	Y
Decr1	N	N	Y
Slc39a14	N	N	Y
Atp9b	N	N	Y
Cacna1d	N	N	Y
Kcnh3	N	N	Y
Ptges	N	N	Y
Cbll1	N	N	Y
Hspb8	N	N	Y
Neurod6	N	N	Y
Zscan12	N	N	Y
Prc1	N	N	Y
Dchs1	N	N	Y
Znf189	N	N	Y
Ssh3	N	N	Y
C16orf70	N	N	Y
Rab3il1	N	N	Y
Vti1b	N	N	Y
Arpc5	N	N	Y
Cfl2	N	N	Y
B3galt1	N	N	Y
Rnf170	N	N	Y
Trpv6	N	N	Y
Phf6	N	N	Y
Magel2	N	N	Y
Atxn7	N	N	Y
Usp14	N	N	Y
Kifc3	N	N	Y
Thpo	N	N	Y
Flnb	N	N	Y
Ap2m1	N	N	Y
Dus1l	N	N	Y
Wwox	N	N	Y
Vps41	N	N	Y
C8a	N	N	Y
Furin	N	N	Y
Wbscr17	N	N	Y
Cnrip1	N	N	Y
Hcar2	N	N	Y
Sbf2	N	N	Y
Nrf1	N	N	Y
Aqr	N	N	Y
Lrp1	N	N	Y
Kcnk18	N	N	Y
Syk	N	N	Y
Hexim1	N	N	Y
Sybu	N	N	Y
Aurka	N	N	Y
Plekha5	N	N	Y
Lhfpl3	Y	N	Y
Gng13	Y	N	Y
Gmppa	N	N	Y
Marchf5	N	N	Y
Ywhab	N	N	Y
Tapt1	N	N	Y
Cttn	N	N	Y
Iws1	N	N	Y
Plekho1	N	N	Y
C1orf234	N	N	Y
Ube2e3	N	N	Y
Dsg2	N	N	Y
Grxcr2	N	N	Y
Tspan6	N	N	Y
Inppl1	N	N	Y
Hdx	N	N	Y
Lrp8	N	N	Y
B4galt3	N	N	Y
Inhba	N	N	Y
Cer1	N	N	Y
Cyp26b1	N	N	Y
Prdm16	N	N	Y
Kitlg	N	N	Y
Hspd1	N	N	Y
Rpl27a	Y	N	Y
Slc12a6	N	N	Y
Sebox	N	N	Y
Phf2	N	N	Y
Nup93	N	N	Y
Grm3	N	N	Y
Vwa1	Y	N	Y
Pglyrp1	Y	N	Y
Sgtb	N	N	Y
Rasl11b	N	N	Y
Hdac5	N	N	Y
Cacng2	N	N	Y
Etfdh	N	N	Y
Sumo1	N	N	Y
Akap3	N	N	Y
Alg2	N	N	Y
Grem2	N	N	Y
Prokr2	N	N	Y
Tfpt	N	N	Y
Ntn4	N	N	Y
Sec14l1	N	N	Y
Homer2	Y	N	Y
Znf706	N	N	Y
Ceacam1	N	N	Y
Spata5	N	N	Y
Hsh2d	N	N	Y
Ptgr1	N	N	Y
Abca3	N	N	Y
Cebpe	N	N	Y
Rab27b	N	N	Y
Npffr2	N	N	Y
Caprin1	N	N	Y
Ccdc127	N	N	Y
Itgb6	N	N	Y
Supt3h	N	N	Y
Rab4b	N	N	Y
Znf462	N	N	Y
Ly86	Y	N	Y
Gypc	N	N	Y
Plscr3	N	N	Y
Bnip3	N	N	Y
Gps1	N	N	Y
Acad9	N	N	Y
Chid1	N	N	Y
Rp9	N	N	Y
Ndufb2	N	N	Y
Foxn4	N	N	Y
Tmem54	N	N	Y
Nae1	N	N	Y
Cln6	N	N	Y
Adra1a	N	N	Y
Cracr2a	N	N	Y
Epas1	Y	N	Y
Deptor	N	N	Y
Rai2	N	N	Y
G6pc3	N	N	Y
Prdm14	N	N	Y
Islr	Y	N	Y
Klc2	N	N	Y
Mcam	N	N	Y
Irf2bpl	N	N	Y
Tfr2	N	N	Y
Map2k3	N	N	Y
Ctps1	N	N	Y
Tmeff1	N	N	Y
Mrps31	N	N	Y
C1orf198	N	N	Y
Cntrob	N	N	Y
Cma1	N	N	Y
Tbx6	N	N	Y
Ncaph2	N	N	Y
Hspb7	N	N	Y
Leprotl1	N	N	Y
Rab6b	N	N	Y
Cops6	N	N	Y
Sfi1	N	N	Y
Best2	N	N	Y
Nav2	Y	N	Y
Cdk13	N	N	Y
Prss35	N	N	Y
Tcp11l2	N	N	Y
Azin1	N	N	Y
Ndufs8	N	N	Y
Epha7	N	N	Y
Galr1	N	N	Y
Atpaf2	N	N	Y
Wbp1	N	N	Y
Tnfaip8l2	N	N	Y
Kif2b	N	N	Y
Sgk1	Y	N	Y
Ldb1	N	N	Y
Gpr37	Y	N	Y
Spag5	N	N	Y
Rln3	N	N	Y
Pkhd1	N	N	Y
Hoxc12	N	N	Y
Stk17b	N	N	Y
Zswim7	N	N	Y
Akap6	N	N	Y
Rpl10	Y	N	Y
C7orf50	N	N	Y
Ano4	N	N	Y
Itga6	N	N	Y
Patl1	N	N	Y
Prpf4	N	N	Y
Pou5f2	N	N	Y
Hspbp1	N	N	Y
Ddt	N	N	Y
Kirrel3	N	N	Y
Gria4	N	N	Y
Cep250	N	N	Y
Ppp4r1	N	N	Y
Klf12	N	N	Y
Sema3a	N	N	Y
Smarca2	N	N	Y
Tsg101	N	N	Y
Cpb1	N	N	Y
Prss27	N	N	Y
Cfap43	N	N	Y
Znf18	N	N	Y
Ccdc134	N	N	Y
Cfap70	N	N	Y
Nenf	N	N	Y
Sart3	N	N	Y
Piwil2	N	N	Y
Ttc28	N	N	Y
Mrps35	N	N	Y
Adamtsl4	N	N	Y
Dbnl	N	N	Y
Mrpl20	N	N	Y
Terf2ip	N	N	Y
Pnoc	N	N	Y
Eml1	N	N	Y
Emid1	N	N	Y
C1orf159	N	N	Y
Pde5a	N	N	Y
Prim1	N	N	Y
Mis18bp1	N	N	Y
Tomm34	N	N	Y
Armc6	N	N	Y
Rab3b	N	N	Y
Tmem132d	N	N	Y
Dusp9	N	N	Y
Cand2	N	N	Y
Gjb3	N	N	Y
Atp1a2	Y	N	Y
Pon3	N	N	Y
Zzef1	N	N	Y
Mlst8	N	N	Y
Gp1ba	N	N	Y
Scamp2	N	N	Y
Isy1-rab43	N	N	Y
Eef2	N	N	Y
Cat	N	N	Y
Bace2	N	N	Y
Ehmt1	N	N	Y
Omg	N	N	Y
Sycp3	N	N	Y
Acvr2b	N	N	Y
Slc36a4	N	N	Y
Fam127c	N	N	Y
Rps24	Y	N	Y
Kmt2c	N	N	Y
Nfx1	N	N	Y
Or1l8	N	N	Y
Utp14c	N	N	Y
Zzz3	N	N	Y
Atg16l2	N	N	Y
Ndufc2	N	N	Y
E2f3	N	N	Y
Lrpprc	N	N	Y
Adipoq	N	N	Y
Slc17a4	N	N	Y
Znf711	N	N	Y
Dbx2	N	N	Y
Adam9	N	N	Y
Rgs2	Y	N	Y
Prss57	N	N	Y
Sra1	N	N	Y
Or1q1	N	N	Y
Bax	N	N	Y
N6amt2	N	N	Y
Map6	N	N	Y
Strap	N	N	Y
Taar9	N	N	Y
Sst	N	N	Y
Klrg1	N	N	Y
C18orf32	N	N	Y
Smarcd1	N	N	Y
Mapk9	N	N	Y
Kiaa0930	N	N	Y
Slc35a4	N	N	Y
Dupd1	N	N	Y
Ciz1	N	N	Y
Dusp14	N	N	Y
Fat3	N	N	Y
Pkn2	N	N	Y
Vamp2	Y	N	Y
Rsbn1	N	N	Y
Dlg2	N	N	Y
Sorcs2	N	N	Y
Ngfr	N	N	Y
Stoml2	N	N	Y
Smap1	N	N	Y
Med23	N	N	Y
Fam155a	N	N	Y
Ucp1	N	N	Y
Acsl1	N	N	Y
Cmbl	N	N	Y
Ankrd34c	N	N	Y
Pitpnm3	N	N	Y
Agbl5	N	N	Y
Chmp1b	N	N	Y
Csrp1	Y	N	Y
Bsdc1	N	N	Y
Pced1a	N	N	Y
Agpat2	N	N	Y
Bptf	N	N	Y
Mpp5	N	N	Y
Ephb2	N	N	Y
Shb	N	N	Y
Tspan15	Y	N	Y
Mfsd11	N	N	Y
Mmp25	N	N	Y
Jund	N	N	Y
Serpini1	Y	N	Y
Rap1gap2	N	N	Y
Lgr6	N	N	Y
Snx24	N	N	Y
Nav1	Y	N	Y
Chrna4	N	N	Y
Eml5	Y	N	Y
Kmo	N	N	Y
Hmgxb4	N	N	Y
Urm1	N	N	Y
Tmx2	N	N	Y
Pde9a	N	N	Y
Tex40	N	N	Y
Paqr7	N	N	Y
Apbb1ip	N	N	Y
Fndc4	N	N	Y
Tsn	N	N	Y
Myod1	N	N	Y
Mybl2	N	N	Y
Pcdhb8	N	N	Y
B4galt2	N	N	Y
Cdc5l	N	N	Y
C4orf50	N	N	Y
Limk1	N	N	Y
Rps6	Y	N	Y
Neurl1	N	N	Y
Ctbs	N	N	Y
Cox16	N	N	Y
Tekt3	N	N	Y
Msgn1	N	N	Y
Nol12	N	N	Y
Tbc1d22b	N	N	Y
Cdk12	N	N	Y
Rnf128	N	N	Y
Gprin3	N	N	Y
Ppat	N	N	Y
Sash1	Y	N	Y
C14orf39	N	N	Y
C1qtnf4	Y	N	Y
Rnase11	N	N	Y
Stox2	N	N	Y
Jag1	N	N	Y
Rad17	N	N	Y
Znf385b	N	N	Y
Or52d1	N	N	Y
Il1rapl1	Y	N	Y
Agrn	N	N	Y
Efna1	N	N	Y
Taf9	N	N	Y
Taf15	N	N	Y
Adgrl2	N	N	Y
Dnaja3	N	N	Y
Actr10	N	N	Y
Lpl	N	N	Y
Nmnat2	N	N	Y
Htra1	Y	N	Y
Hdac4	N	N	Y
Pum2	N	N	Y
Ptx4	N	N	Y
Cpt1c	N	N	Y
Ncald	N	N	Y
Mmaa	N	N	Y
Ndufs1	N	N	Y
Or4b1	N	N	Y
Pdk3	N	N	Y
Coprs	N	N	Y
Jup	N	N	Y
Mtl5	N	N	Y
Slc25a19	N	N	Y
Pole3	N	N	Y
Gabrb3	N	N	Y
Cab39l	N	N	Y
Spint1	N	N	Y
Tas1r1	N	N	Y
Xkr6	N	N	Y
Mrgprg	N	N	Y
Akap8l	N	N	Y
Casc4	N	N	Y
Tsacc	N	N	Y
Eya3	N	N	Y
Ttpal	N	N	Y
Aspg	N	N	Y
Sumo3	N	N	Y
Dusp26	N	N	Y
Plxna3	N	N	Y
Agtrap	N	N	Y
Adgrg1	N	N	Y
Gspt2	N	N	Y
L3mbtl1	N	N	Y
Sim2	N	N	Y
Slc35c2	N	N	Y
Or10p1	N	N	Y
Sh3bp4	N	N	Y
Asah1	N	N	Y
Cpa6	N	N	Y
Ece2	N	N	Y
Acsbg1	Y	N	Y
Palm	N	N	Y
Bcam	N	N	Y
Kifc2	N	N	Y
Rpl26	Y	N	Y
Dmrtc2	N	N	Y
Gmfb	N	N	Y
Ubxn10	N	N	Y
Mettl2a	N	N	Y
Or4d5	N	N	Y
Ddx6	N	N	Y
Bod1l1	N	N	Y
Mafk	N	N	Y
Kdm3a	N	N	Y
Npvf	N	N	Y
Trappc6b	N	N	Y
Cdca8	N	N	Y
Sin3b	N	N	Y
Sarm1	N	N	Y
Gria2	Y	N	Y
Polr2f	N	N	Y
Rgs16	N	N	Y
Trabd	N	N	Y
Tnip3	N	N	Y
Nr4a1	N	N	Y
Pde4dip	N	N	Y
Dlgap4	N	N	Y
Traf7	N	N	Y
Sdk1	N	N	Y
Ankdd1b	N	N	Y
Ldah	N	N	Y
Ddx42	N	N	Y
Ccdc94	N	N	Y
Pot1	N	N	Y
Dolpp1	N	N	Y
Gdpd2	N	N	Y
Timp2	Y	N	Y
Fam207a	N	N	Y
Hey2	Y	N	Y
Cfap97	N	N	Y
Spock1	N	N	Y
Oprm1	N	N	Y
Znf598	N	N	Y
Hes5	Y	N	Y
Znf12	N	N	Y
Scyl2	N	N	Y
Slc9a9	N	N	Y
Bcl6b	N	N	Y
Adcy8	N	N	Y
C1orf194	N	N	Y
Pik3cb	N	N	Y
Stim1	N	N	Y
Pik3r1	N	N	Y
Adgrl3	N	N	Y
Mknk2	N	N	Y
Tle2	N	N	Y
Nr1h4	N	N	Y
Txnrd3	N	N	Y
Sc5d	N	N	Y
Med9	N	N	Y
Gfy	N	N	Y
Nrarp	Y	N	Y
Gas8	N	N	Y
Lrrc2	N	N	Y
Ranbp1	N	N	Y
Rgcc	Y	N	Y
Fos	Y	N	Y
Nfatc1	N	N	Y
Uhmk1	N	N	Y
Ccdc57	N	N	Y
Cd2	N	N	Y
G3bp2	N	N	Y
Alk	N	N	Y
Chml	N	N	Y
Ccdc33	N	N	Y
Trim59	N	N	Y
Lypd6	N	N	Y
Ero1l	N	N	Y
Ptpn9	N	N	Y
Inpp5j	Y	N	Y
Ervfrd-1	N	N	Y
Thbs2	N	N	Y
Pithd1	N	N	Y
Ptpn11	N	N	Y
Tex38	N	N	Y
Rnf181	N	N	Y
Chchd4	N	N	Y
Rgs18	N	N	Y
Mapk8ip2	N	N	Y
Nsg1	Y	N	Y
Grip1	N	N	Y
Fdx1	N	N	Y
Adamts3	N	N	Y
Tacr1	N	N	Y
Znf565	N	N	Y
Ccdc68	N	N	Y
C11orf74	N	N	Y
Dgcr2	N	N	Y
Cldn5	Y	N	Y
Tox	N	N	Y
Gys2	N	N	Y
Glis3	N	N	Y
Gcnt1	N	N	Y
Kiaa0513	N	N	Y
Gapt	N	N	Y
Rhbdl3	N	N	Y
Ovch2	N	N	Y
Arhgef12	N	N	Y
Wtip	N	N	Y
Rab37	N	N	Y
Ibtk	N	N	Y
Wnk4	N	N	Y
Six3	N	N	Y
Mpeg1	N	N	Y
Vamp7	N	N	Y
Ccnt2	Y	N	Y
Lrrc47	N	N	Y
Cpeb2	N	N	Y
Il12a	N	N	Y
Eif4g3	N	N	Y
Kcnd3	N	N	Y
Fam20c	N	N	Y
Nop58	N	N	Y
Hoxd12	N	N	Y
Hbp1	N	N	Y
Panx2	N	N	Y
P2rx1	N	N	Y
Med12l	N	N	Y
C15orf41	N	N	Y
Armcx1	N	N	Y
Rbm7	N	N	Y
Ntan1	N	N	Y
Ano6	N	N	Y
Ptprz1	Y	N	Y
Txndc8	N	N	Y
Alg8	N	N	Y
Wnt7a	N	N	Y
Kpna3	N	N	Y
St5	N	N	Y
Gtf2h4	N	N	Y
Slc24a1	N	N	Y
Fads3	N	N	Y
Cacng5	N	N	Y
Fn1	Y	N	Y
Ndufv2	N	N	Y
Rqcd1	N	N	Y
Ppm1g	N	N	Y
Slc40a1	N	N	Y
Maea	N	N	Y
Adamts9	N	N	Y
Dnal4	N	N	Y
Arap1	N	N	Y
Sntg2	N	N	Y
Tmco6	N	N	Y
Suz12	N	N	Y
Prok2	N	N	Y
Sema4f	N	N	Y
Hspe1	N	N	Y
Fam98b	N	N	Y
Rock2	N	N	Y
Tsga13	N	N	Y
Zkscan5	N	N	Y
Ints3	N	N	Y
Grb2	Y	N	Y
Mocs2	N	N	Y
Slc25a11	N	N	Y
Ypel4	N	N	Y
Vtn	Y	N	Y
Dopey2	N	N	Y
Hgh1	N	N	Y
Ephb6	N	N	Y
Plcd4	N	N	Y
Hecw1	N	N	Y
Rps11	Y	N	Y
Ntn3	N	N	Y
Donson	N	N	Y
Camkk1	N	N	Y
Lgals1	Y	N	Y
Abhd14b	N	N	Y
Cys1	N	N	Y
Sulf1	N	N	Y
Ephb1	N	N	Y
Fam83b	N	N	Y
Sv2a	Y	N	Y
Supt16h	N	N	Y
Pcdhga11	N	N	Y
Smim5	N	N	Y
Cdc16	N	N	Y
Spin4	N	N	Y
Pdrg1	N	N	Y
Edf1	N	N	Y
Kctd21	N	N	Y
Flot2	N	N	Y
Gdpd4	N	N	Y
Acer3	N	N	Y
Rhbdd2	N	N	Y
Metap1d	N	N	Y
Serpine2	Y	N	Y
St6galnac3	N	N	Y
Sepp1	Y	N	Y
Pqbp1	N	N	Y
Cep63	N	N	Y
Mbnl1	Y	N	Y
Slc30a10	N	N	Y
Npr1	N	N	Y
Tspan4	N	N	Y
Bdh2	N	N	Y
Stk40	N	N	Y
Dnajc25	N	N	Y
A4gnt	N	N	Y
Epha8	N	N	Y
Cdh7	N	N	Y
Tdrp	N	N	Y
Tjp1	N	N	Y
Rspo3	Y	N	Y
Rasa2	N	N	Y
Dclk2	N	N	Y
Il2rg	N	N	Y
Ndufa2	N	N	Y
Nol6	N	N	Y
Or10w1	N	N	Y
Igfbp2	Y	N	Y
Tsen34	N	N	Y
Id3	Y	N	Y
Asxl3	N	N	Y
Ptgs2	N	N	Y
Stkld1	N	N	Y
Cacna1h	N	N	Y
Sdr42e1	N	N	Y
Ackr3	N	N	Y
Lmcd1	N	N	Y
Slco1b3	N	N	Y
Sec24c	N	N	Y
Fam49b	N	N	Y
Elk1	N	N	Y
Robo2	Y	N	Y
Pbld	N	N	Y
Nab2	N	N	Y
Srpk3	N	N	Y
Erc2	N	N	Y
Klhdc10	N	N	Y
Ftsj2	N	N	Y
Ltb4r	N	N	Y
Cox14	N	N	Y
Znf512b	N	N	Y
Fstl5	N	N	Y
Npas4	N	N	Y
Arl1	N	N	Y
Fam208a	N	N	Y
Igfbp5	Y	N	Y
Ptpro	N	N	Y
Mgme1	N	N	Y
Kank3	Y	N	Y
Nyap1	N	N	Y
Dpcd	N	N	Y
Abca1	N	N	Y
Derl3	N	N	Y
Plcg1	N	N	Y
Spns2	N	N	Y
Pygo1	N	N	Y
Zeb2	Y	N	Y
Xpo7	N	N	Y
Ndufa9	N	N	Y
Mea1	N	N	Y
Ndufb8	N	N	Y
Unk	N	N	Y
Tmem72	N	N	Y
Kif22	N	N	Y
Dtnb	N	N	Y
Celf2	Y	N	Y
Phf3	N	N	Y
Mrgprx2	N	N	Y
Gss	N	N	Y
Loc100130301	N	N	Y
Mnt	N	N	Y
Fam120b	N	N	Y
Cby1	N	N	Y
Endod1	N	N	Y
Hp	N	N	Y
Als2	N	N	Y
Fam171b	Y	N	Y
Cdc42ep3	N	N	Y
Ypel2	N	N	Y
Yes1	N	N	Y
Apmap	N	N	Y
Frmd5	N	N	Y
Atp6v0e2	N	N	Y
Anks4b	N	N	Y
Stat5a	N	N	Y
Med26	N	N	Y
Ninj1	N	N	Y
Ipo13	N	N	Y
Pcdhga9	N	N	Y
Tcerg1l	N	N	Y
Ppfibp2	N	N	Y
Cpox	N	N	Y
Pan3	N	N	Y
Foxf2	N	N	Y
Slc9b2	N	N	Y
Sema6a	N	N	Y
Chst15	N	N	Y
Ccdc88a	Y	N	Y
Csdc2	N	N	Y
Map3k12	N	N	Y
Alas2	Y	N	Y
C11orf65	N	N	Y
Ptprcap	N	N	Y
Mapkbp1	N	N	Y
Chst11	N	N	Y
Ccdc136	N	N	Y
Pla2g2d	N	N	Y
Cpne8	N	N	Y
Tex26	N	N	Y
Mcph1	N	N	Y
Xpnpep1	N	N	Y
Gja1	Y	N	Y
Chst3	N	N	Y
Dph1	N	N	Y
Rasa3	N	N	Y
Stom	N	N	Y
Nup153	N	N	Y
Mmgt1	N	N	Y
Fam71d	N	N	Y
Ncor1	N	N	Y
Fes	N	N	Y
Trdn	N	N	Y
C5orf34	N	N	Y
Zc3h4	N	N	Y
Stk38l	N	N	Y
Atp5s	N	N	Y
Slc39a11	N	N	Y
Abhd13	N	N	Y
Fam98c	N	N	Y
Lppr5	N	N	Y
Timm8b	N	N	Y
Eif5	N	N	Y
Sema6c	N	N	Y
C11orf96	N	N	Y
Col6a1	N	N	Y
Ppt2	N	N	Y
Ctgf	N	N	Y
Mia	N	N	Y
Znf354b	N	N	Y
Pacsin2	N	N	Y
Gnpnat1	N	N	Y
Znf518b	N	N	Y
Ephb4	N	N	Y
Slc9a6	N	N	Y
Cyb5r1	N	N	Y
Tmem243	N	N	Y
Ffar4	N	N	Y
B3gntl1	N	N	Y
Rnf130	N	N	Y
Tnpo1	N	N	Y
Pex3	N	N	Y
Nrip3	Y	N	Y
Serinc5	N	N	Y
Slc30a5	N	N	Y
Cxxc1	N	N	Y
Calb2	Y	N	Y
Bcl2l2	N	N	Y
Cd274	N	N	Y
Pafah1b1	N	N	Y
Luc7l3	Y	N	Y
Cul4a	N	N	Y
Ptchd3	N	N	Y
Frzb	Y	N	Y
Sag	N	N	Y
Tmem67	N	N	Y
Prkag2	N	N	Y
Tm6sf1	N	N	Y
C7orf62	N	N	Y
Lama3	N	N	Y
Pten	N	N	Y
Rxfp2	N	N	Y
Znf385a	N	N	Y
Dll1	N	N	Y
Ap3m1	N	N	Y
Gnaz	N	N	Y
Glt8d2	N	N	Y
Faf2	N	N	Y
Anln	N	N	Y
Trim24	N	N	Y
Mfap5	N	N	Y
Znf729	N	N	Y
Lysmd4	N	N	Y
Fzd5	N	N	Y
Dnajc11	N	N	Y
Ctbp2	N	N	Y
Nrl	N	N	Y
Cecr2	N	N	Y
Flvcr2	N	N	Y
Mapk10	N	N	Y
Ythdf3	N	N	Y
Rhobtb3	N	N	Y
Pm20d1	N	N	Y
C1qc	Y	N	Y
Slit2	N	N	Y
Gbp3	N	N	Y
Tagln3	Y	N	Y
Smarcad1	N	N	Y
Chst14	N	N	Y
Pex26	N	N	Y
Kiss1r	N	N	Y
Kcnj13	N	N	Y
Sept10	N	N	Y
Phyhip	N	N	Y
Slc35a5	N	N	Y
Synpr	Y	N	Y
Ift22	N	N	Y
Cldn23	N	N	Y
Znf664	N	N	Y
Pttg1	N	N	Y
Hpca	N	N	Y
Or56a4	N	N	Y
Psmc6	N	N	Y
Agrp	N	N	Y
Npas3	N	N	Y
Ctdsp1	N	N	Y
Sult4a1	N	N	Y
Adgrg7	N	N	Y
Praf2	N	N	Y
Lcat	Y	N	Y
Rabepk	N	N	Y
Mmd2	Y	N	Y
Mboat2	N	N	Y
Sh3rf1	N	N	Y
Zdhhc20	N	N	Y
Me1	N	N	Y
Daxx	N	N	Y
Tbata	N	N	Y
Ankrd9	N	N	Y
Map3k1	N	N	Y
Tmem106b	N	N	Y
Tmem168	N	N	Y
Retn	N	N	Y
Sertad4	N	N	Y
Slco5a1	N	N	Y
Adgrf4	N	N	Y
Pdcl3	N	N	Y
Pim2	N	N	Y
Gjd3	N	N	Y
Ttyh3	N	N	Y
Cntnap3	N	N	Y
Primpol	N	N	Y
Otp	N	N	Y
Sfn	N	N	Y
Hhex	N	N	Y
Pagr1	N	N	Y
Zp2	N	N	Y
Sema3c	N	N	Y
Ccdc171	N	N	Y
Zcwpw2	N	N	Y
Ptpn13	N	N	Y
Ackr2	N	N	Y
Sp3	N	N	Y
Cyp2j2	N	N	Y
Galnt4	N	N	Y
Pmvk	N	N	Y
Cep170b	N	N	Y
Anapc1	N	N	Y
Agfg1	N	N	Y
Vps37d	N	N	Y
Kdm6a	N	N	Y
Rps8	Y	N	Y
C9orf41	N	N	Y
Jarid2	N	N	Y
Mrpl22	N	N	Y
Rab11fip4	N	N	Y
Lamp3	N	N	Y
Rapgef3	N	N	Y
Ptchd2	N	N	Y
Tab1	N	N	Y
Stxbp3	N	N	Y
Ramp2	Y	N	Y
Ccdc25	N	N	Y
Klf6	N	N	Y
Capzb	N	N	Y
Nefl	N	N	Y
Plekha1	N	N	Y
Tp53inp2	N	N	Y
Fzr1	N	N	Y
Slc25a33	N	N	Y
Crybb3	N	N	Y
Ccl11	N	N	Y
Odf3l1	N	N	Y
Nckap1	N	N	Y
Akt3	N	N	Y
Utp18	N	N	Y
Magea10	N	N	Y
Cnn1	N	N	Y
Mex3d	N	N	Y
Fam124a	N	N	Y
St8sia3	N	N	Y
Evpl	N	N	Y
Itfg1	N	N	Y
Fam163b	N	N	Y
Usp6nl	N	N	Y
Klf3	N	N	Y
Mrps24	N	N	Y
Ric3	N	N	Y
Sec61g	Y	N	Y
Drd5	N	N	Y
Dnaja2	N	N	Y
Ophn1	N	N	Y
Dlx2	Y	N	Y
Ints6	N	N	Y
Tmprss15	N	N	Y
Gpr61	N	N	Y
Clcn1	N	N	Y
Otud6a	N	N	Y
Syndig1	N	N	Y
Pax6	Y	N	Y
Csnk1g2	N	N	Y
Hadh	N	N	Y
Pcdhga8	N	N	Y
Sertad3	N	N	Y
Rpl6	Y	N	Y
Igsf3	N	N	Y
Kng1	N	N	Y
Shcbp1l	N	N	Y
Cnpy1	N	N	Y
Psmd4	N	N	Y
Afp	N	N	Y
Zbtb38	N	N	Y
Scn10a	N	N	Y
Gfra4	N	N	Y
Pex11a	N	N	Y
Fbln2	N	N	Y
Cfap20	N	N	Y
Usp10	N	N	Y
Cmtm4	N	N	Y
Ccsap	N	N	Y
Amz1	N	N	Y
Cast	N	N	Y
Fech	N	N	Y
Snx3	N	N	Y
Pcdha7	N	N	Y
Hoxc13	N	N	Y
Txndc16	N	N	Y
Rtp4	N	N	Y
Lgr5	Y	N	Y
Nap1l2	N	N	Y
Gprc5b	N	N	Y
Rgsl1	N	N	Y
Psme4	N	N	Y
Spaca7	N	N	Y
Ppfibp1	N	N	Y
Elovl7	N	N	Y
Npas1	N	N	Y
Lhx1	N	N	Y
Snap23	N	N	Y
Pdlim1	N	N	Y
Ptpn18	Y	N	Y
Loc100129361	N	N	Y
Notch2	Y	N	Y
Nop56	N	N	Y
Osbpl1a	N	N	Y
Rnf6	N	N	Y
Ppp3cc	N	N	Y
Zdhhc13	N	N	Y
Map6d1	N	N	Y
Cnbd2	N	N	Y
Phkg2	N	N	Y
Fyn	N	N	Y
Tsen15	N	N	Y
Itfg2	N	N	Y
Cldn14	N	N	Y
Kiaa1549l	N	N	Y
Itgav	N	N	Y
Srsf2	N	N	Y
Dync1li2	N	N	Y
Abr	N	N	Y
Coa3	N	N	Y
Eif3d	N	N	Y
Asl	N	N	Y
Wipf2	N	N	Y
Fam3b	N	N	Y
Lta4h	N	N	Y
Ppfia3	N	N	Y
Pcdha10	N	N	Y
Fam213b	N	N	Y
Ndfip2	N	N	Y
Rftn2	N	N	Y
Lhfp	Y	N	Y
Idh3b	N	N	Y
Hsd17b14	N	N	Y
Rgs3	N	N	Y
Naf1	N	N	Y
Cr1l	N	N	Y
Txlnb	N	N	Y
Fosl2	N	N	Y
Rbm5	N	N	Y
Slc30a7	N	N	Y
Oxsm	N	N	Y
Igfals	N	N	Y
Azgp1	N	N	Y
Hcn4	N	N	Y
Agtpbp1	N	N	Y
Usp33	N	N	Y
Fam173b	N	N	Y
Zmiz2	N	N	Y
Sema3g	N	N	Y
Hgsnat	N	N	Y
Akr1e2	N	N	Y
Stmn4	Y	N	Y
Cdk2ap2	N	N	Y
Mib2	N	N	Y
Sestd1	N	N	Y
Mpc2	N	N	Y
Lrrc1	N	N	Y
Hist1h2bc	N	N	Y
Zdbf2	N	N	Y
Adap2	N	N	Y
Klf7	N	N	Y
C1orf216	N	N	Y
Net1	N	N	Y
Abl2	N	N	Y
Psmd2	N	N	Y
Shoc2	N	N	Y
Caprin2	N	N	Y
Tmem52b	N	N	Y
Htra3	N	N	Y
Dcst1	N	N	Y
Amely	N	N	Y
Six2	N	N	Y
Heyl	N	N	Y
Isca1	N	N	Y
Pycr2	N	N	Y
Hexb	Y	N	Y
Chp1	N	N	Y
Pank4	N	N	Y
Poc1b	N	N	Y
Neurod2	N	N	Y
Pnma5	N	N	Y
Akr7a2	N	N	Y
Shfm1	N	N	Y
Psmb1	N	N	Y
Commd7	N	N	Y
Actr3	N	N	Y
Vsig4	N	N	Y
Lmtk3	N	N	Y
Fam57b	N	N	Y
Aig1	N	N	Y
Cdcp1	N	N	Y
Stx18	N	N	Y
Gca	N	N	Y
Sox4	Y	N	Y
Dlx1	Y	N	Y
Clk4	N	N	Y
Fkbp5	N	N	Y
Omp	N	N	Y
Rsph6a	N	N	Y
B4galnt2	N	N	Y
Lrrc69	N	N	Y
B3gnt1	N	N	Y
Hmgn1	Y	N	Y
Nrsn1	Y	N	Y
Cep120	N	N	Y
Tnfaip8	N	N	Y
Usp20	N	N	Y
Plekhm3	N	N	Y
Zc3h14	N	N	Y
Tbc1d7	N	N	Y
Amigo1	N	N	Y
Ampd2	N	N	Y
Batf	N	N	Y
Anxa9	N	N	Y
Grk5	N	N	Y
Pstpip2	N	N	Y
Fam47a	N	N	Y
Akirin1	N	N	Y
Mrpl48	N	N	Y
Ssbp3	N	N	Y
Pcdhga10	N	N	Y
Syt6	N	N	Y
Zfyve1	N	N	Y
Brf1	N	N	Y
Pcgf2	N	N	Y
Plac8l1	N	N	Y
Cyfip2	N	N	Y
Chrna1	N	N	Y
Trim3	N	N	Y
Prcc	N	N	Y
Reep5	N	N	Y
Bend6	N	N	Y
Cdkn1a	N	N	Y
Pid1	N	N	Y
Pi16	N	N	Y
Ccrn4l	N	N	Y
Rgr	N	N	Y
Zbtb6	N	N	Y
Meis2	Y	N	Y
Jak2	N	N	Y
Pdzd3	N	N	Y
Kcnh5	N	N	Y
Wsb2	N	N	Y
Satb1	N	N	Y
Cdk1	N	N	Y
Evi5	N	N	Y
Atg4b	N	N	Y
Ppp1r3c	N	N	Y
Fmod	Y	N	Y
Cxorf66	N	N	Y
Guk1	N	N	Y
Grp	N	N	Y
Ercc5	N	N	Y
Cox7a2l	N	N	Y
Ankrd52	N	N	Y
Rarres1	N	N	Y
Top1	N	N	Y
Lrrc55	N	N	Y
Srgap3	N	N	Y
Exog	N	N	Y
Tnc	N	N	Y
Prss36	N	N	Y
Cdhr5	N	N	Y
Cep57l1	N	N	Y
Gjd2	N	N	Y
Iqsec3	N	N	Y
Capn6	N	N	Y
Fyb	N	N	Y
Hax1	N	N	Y
Pigh	N	N	Y
Fmn2	N	N	Y
Znf773	N	N	Y
Hnrnph1	N	N	Y
Hoxa10	N	N	Y
Ist1	N	N	Y
Dip2a	N	N	Y
Slc31a1	N	N	Y
Znf608	N	N	Y
Or5a1	N	N	Y
Tcea2	N	N	Y
Rab9b	N	N	Y
Csta	N	N	Y
Jam2	N	N	Y
Bst1	N	N	Y
Ddx26b	N	N	Y
Gng4	Y	N	Y
Ticam2	N	N	Y
Zfp36l2	N	N	Y
Cask	N	N	Y
Son	Y	N	Y
Arhgap31	N	N	Y
Tnfaip3	N	N	Y
Ppm1e	N	N	Y
Klhl21	N	N	Y
Atp11c	N	N	Y
Gpsm1	Y	N	Y
Pycrl	N	N	Y
Trh	Y	N	Y
Dnmt1	N	N	Y
Pcbp3	N	N	Y
H2afy2	N	N	Y
Tnxb	N	N	Y
Slc30a2	N	N	Y
Pold3	N	N	Y
Rab20	N	N	Y
Ndufs6	N	N	Y
Slc22a25	N	N	Y
Cdh4	N	N	Y
Snapc4	N	N	Y
Htr1b	N	N	Y
Snrnp25	N	N	Y
Aspm	N	N	Y
Cep57	N	N	Y
Raf1	N	N	Y
Tshz1	Y	N	Y
Camk1	N	N	Y
Nckipsd	N	N	Y
Oprk1	N	N	Y
Cep55	N	N	Y
Or56a3	N	N	Y
Ell3	N	N	Y
Poglut1	N	N	Y
Mia2	N	N	Y
Lims1	N	N	Y
Gne	N	N	Y
Tssk4	N	N	Y
Gpr176	N	N	Y
Npdc1	N	N	Y
Scn4b	N	N	Y
Prss23	N	N	Y
Pkib	N	N	Y
Fam126a	N	N	Y
Tmem139	N	N	Y
Chrd	N	N	Y
Rph3al	N	N	Y
Chmp2b	N	N	Y
Pyroxd2	N	N	Y
Cacnb3	N	N	Y
Fgd1	N	N	Y
Sept7	N	N	Y
Plekha2	N	N	Y
Znf239	N	N	Y
Mitf	N	N	Y
Khdrbs1	N	N	Y
Ankfn1	N	N	Y
Erc1	N	N	Y
Fam19a3	N	N	Y
Mcat	N	N	Y
Dnah11	N	N	Y
Sqrdl	N	N	Y
Kiaa1456	N	N	Y
Slc9a3r1	N	N	Y
Crb2	N	N	Y
Hsph1	N	N	Y
Ptpmt1	N	N	Y
Kcnb2	N	N	Y
Rev1	N	N	Y
Ehd2	N	N	Y
Znf593	N	N	Y
Dact1	N	N	Y
Pla2g2e	N	N	Y
Slc22a4	N	N	Y
Spryd3	N	N	Y
Mad1l1	N	N	Y
Cryzl1	N	N	Y
Dgke	N	N	Y
Tomm70a	N	N	Y
Scgn	N	N	Y
Ttc27	N	N	Y
Fgf8	N	N	Y
Ccdc53	N	N	Y
Pvalb	N	N	Y
Nipa1	N	N	Y
Stau2	N	N	Y
Pcdh20	N	N	Y
Plscr4	N	N	Y
Atmin	N	N	Y
Kat6a	N	N	Y
Kdm6b	N	N	Y
Morc2	N	N	Y
Chd3	N	N	Y
Scnn1g	N	N	Y
Ecel1	N	N	Y
Slc13a1	N	N	Y
Dpy30	N	N	Y
Snx7	N	N	Y
B4galt6	N	N	Y
Nup107	N	N	Y
Dad1	Y	N	Y
Tmem234	N	N	Y
Hdac9	N	N	Y
Clcn6	N	N	Y
Itm2a	Y	N	Y
Mbd3	N	N	Y
Zcchc8	N	N	Y
Slc1a6	N	N	Y
Megf8	N	N	Y
Osbpl10	N	N	Y
Tmod3	N	N	Y
Cd68	Y	N	Y
Chd2	N	N	Y
Tnfrsf19	N	N	Y
Cyth1	N	N	Y
Pogk	N	N	Y
Bmpr2	N	N	Y
Cdkl1	N	N	Y
Wls	Y	N	Y
Or4d6	N	N	Y
Atp5g1	Y	N	Y
Syngr2	N	N	Y
Tctex1d1	N	N	Y
Ssr1	N	N	Y
Fbxl18	N	N	Y
Ablim2	N	N	Y
Fam149a	N	N	Y
Epc1	N	N	Y
Wiz	N	N	Y
Prrc2c	N	N	Y
Ino80d	N	N	Y
Cutc	N	N	Y
Cxorf23	N	N	Y
Gnai3	N	N	Y
Cops8	N	N	Y
Lonp2	N	N	Y
Ddx52	N	N	Y
Sox30	N	N	Y
Kiaa1161	N	N	Y
Drap1	N	N	Y
Robo4	N	N	Y
Ubp1	N	N	Y
Rbm14	N	N	Y
Yars2	N	N	Y
Fbxo9	N	N	Y
Npb	N	N	Y
Brcc3	N	N	Y
Gad1	Y	N	Y
Bbs10	N	N	Y
Ccdc65	N	N	Y
Sp2	N	N	Y
Garem	N	N	Y
Plp2	N	N	Y
Tardbp	N	N	Y
Batf2	N	N	Y
Znf516	N	N	Y
Cd300a	N	N	Y
Rps7	Y	N	Y
Rps20	Y	N	Y
Rom1	N	N	Y
Ctps2	N	N	Y
Mxd3	N	N	Y
Ezh1	N	N	Y
Gbx2	N	N	Y
Moap1	N	N	Y
Cacng7	N	N	Y
C9orf64	N	N	Y
Strbp	Y	N	Y
Dio2	N	N	Y
Engase	N	N	Y
Or11a1	N	N	Y
Sri	N	N	Y
Arhgap21	N	N	Y
Idh3g	N	N	Y
Eepd1	N	N	Y
Klhl26	N	N	Y
Ids	N	N	Y
Pcdhga12	N	N	Y
Gsk3b	N	N	Y
Klc1	Y	N	Y
Fam26f	N	N	Y
Rptor	N	N	Y
Kiaa0020	N	N	Y
Mfsd1	N	N	Y
Kiaa0922	N	N	Y
Zbtb40	N	N	Y
Ap1s1	N	N	Y
Eomes	N	N	Y
Sh2d5	N	N	Y
Ppp2ca	N	N	Y
Pbx3	Y	N	Y
Khdrbs3	N	N	Y
Tprg1l	N	N	Y
Dvl1	N	N	Y
Znf202	N	N	Y
Bloc1s6	N	N	Y
Tmed1	N	N	Y
Cmip	N	N	Y
Nrtn	N	N	Y
Cdc42se1	N	N	Y
Cacna2d3	N	N	Y
Ndufa4	Y	N	Y
Hiat1	N	N	Y
Ccr3	N	N	Y
Rnf112	N	N	Y
Slc6a15	N	N	Y
Pnisr	Y	N	Y
Kcnab3	N	N	Y
Iqcc	N	N	Y
Osr2	N	N	Y
Lnpep	N	N	Y
Slc1a3	Y	N	Y
Alg6	N	N	Y
Ndnf	N	N	Y
Cd99l2	N	N	Y
Pick1	N	N	Y
Ubald1	N	N	Y
Clps	N	N	Y
Inip	N	N	Y
Usp8	N	N	Y
Sipa1l3	N	N	Y
Birc2	N	N	Y
Znf583	N	N	Y
Zic4	N	N	Y
Epha1	N	N	Y
Adgrg6	N	N	Y
Kif2a	N	N	Y
Ralgapa2	N	N	Y
Eif2b1	N	N	Y
Cers6	N	N	Y
Adnp2	N	N	Y
Otop2	N	N	Y
Syt13	N	N	Y
Gramd1a	N	N	Y
Pim1	N	N	Y
Gtpbp2	N	N	Y
Scube1	N	N	Y
Ubqlnl	N	N	Y
Ruvbl1	N	N	Y
Pemt	N	N	Y
Tbx3	N	N	Y
Tln1	N	N	Y
Gusb	N	N	Y
Vsig2	N	N	Y
Katna1	N	N	Y
Sos2	N	N	Y
Vdac3	N	N	Y
Card6	N	N	Y
Apobr	N	N	Y
Or2t1	N	N	Y
Map4k2	N	N	Y
Znf236	N	N	Y
Ccl4	Y	N	Y
Ubr3	N	N	Y
Ncoa7	N	N	Y
Tekt1	N	N	Y
Mbd6	N	N	Y
Frs2	N	N	Y
Ceacam20	N	N	Y
Dscaml1	N	N	Y
Mtmr10	N	N	Y
Colec11	N	N	Y
Galnt9	N	N	Y
Rph3a	N	N	Y
Isx	N	N	Y
Ky	N	N	Y
Atpif1	Y	N	Y
Nat14	N	N	Y
Pik3ip1	N	N	Y
Prom1	N	N	Y
Tbx2	N	N	Y
Rap1b	N	N	Y
Slc2a12	N	N	Y
Gltscr1	N	N	Y
Kdm5c	N	N	Y
Znf3	N	N	Y
Ptpn5	N	N	Y
Ei24	N	N	Y
Sstr1	N	N	Y
Neu4	Y	N	Y
Sec14l2	N	N	Y
Skp1	N	N	Y
Pglyrp3	N	N	Y
Xrcc3	N	N	Y
Rpn1	N	N	Y
Spata13	N	N	Y
C19orf52	N	N	Y
Ppm1a	N	N	Y
Samd11	N	N	Y
Evi2b	N	N	Y
Aff3	N	N	Y
Psen1	N	N	Y
Acsm5	N	N	Y
Arhgef11	N	N	Y
Ptn	Y	N	Y
Tnrc18	N	N	Y
Slc22a3	N	N	Y
Porcn	N	N	Y
Trim32	N	N	Y
Xrcc1	N	N	Y
Gng2	N	N	Y
Tmc6	N	N	Y
Pgm2l1	N	N	Y
Cdh20	N	N	Y
Gabbr2	N	N	Y
Dgkq	N	N	Y
Hist3h2a	N	N	Y
Bmf	N	N	Y
Mbd2	N	N	Y
Dirc2	N	N	Y
Pla2g4b	N	N	Y
Rab11fip3	N	N	Y
Picalm	N	N	Y
Iglon5	N	N	Y
Dkk2	N	N	Y
Krt77	N	N	Y
Ajap1	N	N	Y
C1qa	Y	N	Y
Rufy1	N	N	Y
Col4a2	N	N	Y
Ptpru	N	N	Y
Rtbdn	N	N	Y
H1f0	N	N	Y
Kremen2	N	N	Y
Exosc7	N	N	Y
Galntl6	N	N	Y
Apool	N	N	Y
Aldh18a1	N	N	Y
Ubfd1	N	N	Y
Rbms3	N	N	Y
Msmo1	N	N	Y
Syap1	N	N	Y
Smap2	N	N	Y
Gatad1	N	N	Y
Irf4	N	N	Y
Mut	N	N	Y
Adrbk1	N	N	Y
Pax2	N	N	Y
Cog7	N	N	Y
Sall1	N	N	Y
Ldoc1l	N	N	Y
Fryl	N	N	Y
Ly6g6d	N	N	Y
Gnao1	N	N	Y
Manba	N	N	Y
Prelid1	N	N	Y
Magee1	N	N	Y
Jkamp	N	N	Y
Actr2	N	N	Y
Pcdhb15	N	N	Y
Vcam1	N	N	Y
Il7r	N	N	Y
Ubn1	N	N	Y
Park2	N	N	Y
Grem1	N	N	Y
Corin	N	N	Y
Rps23	Y	N	Y
Trpm5	N	N	Y
Kcns3	N	N	Y
Mta3	N	N	Y
Purb	N	N	Y
Cpne4	Y	N	Y
Spata2	N	N	Y
Col24a1	N	N	Y
Mycbp2	Y	N	Y
Glipr1l2	N	N	Y
Clvs1	N	N	Y
Rps4y1	N	N	Y
Ndufa12	N	N	Y
Znf524	N	N	Y
Ltn1	N	N	Y
Sdccag3	N	N	Y
Eppk1	N	N	Y
Znf276	N	N	Y
Adam23	N	N	Y
Map3k5	N	N	Y
Mfsd6	N	N	Y
Kndc1	N	N	Y
Tra2a	N	N	Y
Acot13	N	N	Y
Fam196a	N	N	Y
Dock10	N	N	Y
Syt10	N	N	Y
Snx12	N	N	Y
Sp8	Y	N	Y
Myl2	N	N	Y
Tkt	N	N	Y
Trem2	Y	N	Y
Snx27	N	N	Y
Ppid	N	N	Y
Cdkn1b	N	N	Y
Tmem100	Y	N	Y
Psma6	N	N	Y
Uba7	N	N	Y
Gapdh	Y	N	Y
Med13	N	N	Y
Abracl	N	N	Y
Chit1	N	N	Y
Pfkfb2	N	N	Y
Prss33	N	N	Y
Pla2g5	N	N	Y
Kif26b	N	N	Y
Fam135a	N	N	Y
Cnn3	Y	N	Y
Dennd5b	N	N	Y
Ncf2	N	N	Y
Ier3	N	N	Y
Retsat	N	N	Y
Rps26	Y	N	Y
Map3k8	N	N	Y
Fam71e2	N	N	Y
Nlrc3	N	N	Y
Psors1c2	N	N	Y
Cycs	N	N	Y
Rnf223	N	N	Y
Abcd3	N	N	Y
Mpc1	N	N	Y
Hnrnpl	N	N	Y
Bnipl	N	N	Y
Cst6	N	N	Y
Bloc1s5	N	N	Y
Rchy1	N	N	Y
Trim50	N	N	Y
Aifm2	N	N	Y
Smoc1	N	N	Y
Chl1	N	N	Y
Mkln1	N	N	Y
Ankrd23	N	N	Y
Angpt4	N	N	Y
Sema3f	N	N	Y
Hcn3	N	N	Y
Nipbl	N	N	Y
Mpdz	N	N	Y
Rps6kb2	N	N	Y
Cic	N	N	Y
Lix1	N	N	Y
Ssb	N	N	Y
Th	Y	N	Y
Sptlc2	N	N	Y
Tma7	N	N	Y
Tex43	N	N	Y
Tpmt	N	N	Y
Tm2d3	N	N	Y
Luc7l2	Y	N	Y
Lamtor2	N	N	Y
Cxadr	N	N	Y
Mamdc2	N	N	Y
Shank2	N	N	Y
Hif1a	N	N	Y
Vps13c	N	N	Y
Fcrla	N	N	Y
C15orf27	N	N	Y
C9orf131	N	N	Y
Ift140	N	N	Y
Adam15	N	N	Y
Znf146	N	N	Y
Wnt9a	N	N	Y
Lancl3	N	N	Y
Fbxo10	N	N	Y
Cabyr	N	N	Y
Palm3	N	N	Y
Arrdc3	N	N	Y
Oprl1	N	N	Y
Rasa4	N	N	Y
C6orf222	N	N	Y
Nmb	Y	N	Y
Pnrc2	N	N	Y
Acvr1	N	N	Y
Slc6a18	N	N	Y
Fam184a	N	N	Y
Gse1	N	N	Y
Lss	N	N	Y
Mpp2	N	N	Y
Bphl	N	N	Y
Impdh1	N	N	Y
Higd1b	Y	N	Y
Xylb	N	N	Y
Ola1	N	N	Y
C15orf39	N	N	Y
Mrpl37	N	N	Y
Lmnb2	N	N	Y
Zkscan3	N	N	Y
Slc12a9	N	N	Y
Atp5j2	Y	N	Y
Ccdc39	N	N	Y
Osbp	N	N	Y
Ankrd24	N	N	Y
Nfs1	N	N	Y
Mansc4	N	N	Y
Fkbp15	N	N	Y
Kcna4	N	N	Y
Pdp1	N	N	Y
Wwc1	N	N	Y
Fosb	N	N	Y
Fgf12	N	N	Y
Prkca	N	N	Y
Ogfod2	N	N	Y
Ppm1j	N	N	Y
Fanci	N	N	Y
E2f6	N	N	Y
Atp8b1	N	N	Y
Drg2	N	N	Y
Btg2	Y	N	Y
Tp53bp2	N	N	Y
B4galnt3	N	N	Y
Smpdl3b	N	N	Y
Unc5a	N	N	Y
Tmem35	N	N	Y
Kif5b	Y	N	Y
Rnase6	N	N	Y
Taf1a	N	N	Y
Fam135b	N	N	Y
Telo2	N	N	Y
Prpf4b	N	N	Y
Ctdspl	N	N	Y
Eid1	N	N	Y
Ankrd45	N	N	Y
Kdm5b	N	N	Y
Cdc42se2	N	N	Y
Rragd	N	N	Y
Smarce1	N	N	Y
Evx1	N	N	Y
Gid4	N	N	Y
Asic4	N	N	Y
Zdhhc18	N	N	Y
Hddc3	N	N	Y
Cd37	N	N	Y
Asic1	N	N	Y
Znrf1	N	N	Y
Lrp4	Y	N	Y
Akap11	N	N	Y
Midn	N	N	Y
Polr3b	N	N	Y
Npy	Y	N	Y
Tmem258	N	N	Y
Papolg	N	N	Y
Sall3	Y	N	Y
Gosr1	N	N	Y
Krt18	N	N	Y
Pgr	N	N	Y
Zswim6	N	N	Y
Hbb-bs	Y	N	N
Hba-a1	Y	N	N
Hba-a2	Y	N	N
Hbb-bt	Y	N	N
Ube2l6	Y	N	N
Bpgm	Y	N	N
Fam220a	Y	N	N
Mkrn1	Y	N	N
Snca	Y	N	N
Pabpc1	Y	N	N
Bnip3l	Y	N	N
Cldn11	Y	N	N
Cnp	Y	N	N
Plp1	Y	N	N
Car2	Y	N	N
Trf	Y	N	N
Ermn	Y	N	N
Mag	Y	N	N
Cryab	Y	N	N
Ppp1r14a	Y	N	N
Mal	Y	N	N
Mog	Y	N	N
Qdpr	Y	N	N
Septin4	Y	N	N
Tubb4a	Y	N	N
Opalin	Y	N	N
Kctd13	Y	N	N
Tspan2	Y	N	N
Gatm	Y	N	N
Mobp	Y	N	N
Pllp	Y	N	N
Enpp2	Y	N	N
Ugt8a	Y	N	N
Il33	Y	N	N
Aplp1	Y	N	N
Hapln2	Y	N	N
Olig1	Y	N	N
Fth1	Y	N	N
Nkx6-2	Y	N	N
Ndrg1	Y	N	N
Ptgds	Y	N	N
Pex5l	Y	N	N
Ttyh2	Y	N	N
Mbp	Y	N	N
Ttll7	Y	N	N
Tmem88b	Y	N	N
Tnfaip6	Y	N	N
Slain1	Y	N	N
Septin7	Y	N	N
Josd2	Y	N	N
Desi1	Y	N	N
Tmem151a	Y	N	N
Gng11	Y	N	N
Grb14	Y	N	N
Fez1	Y	N	N
Rnf7	Y	N	N
Pdlim2	Y	N	N
Rnf13	Y	N	N
S100a5	Y	N	N
Tpt1	Y	N	N
mt-Nd5	Y	N	N
mt-Co1	Y	N	N
Rpl39	Y	N	N
mt-Nd4l	Y	N	N
Rps29	Y	N	N
mt-Nd3	Y	N	N
mt-Co2	Y	N	N
mt-Nd4	Y	N	N
mt-Atp6	Y	N	N
Rplp1	Y	N	N
Rpl41	Y	N	N
Fau	Y	N	N
mt-Cytb	Y	N	N
mt-Nd2	Y	N	N
Rpl37a	Y	N	N
Rpl38	Y	N	N
mt-Co3	Y	N	N
mt-Nd1	Y	N	N
Rpl23a	Y	N	N
Rplp2	Y	N	N
Rps28	Y	N	N
Rpl30	Y	N	N
Pfdn2	Y	N	N
2010107E04Rik	Y	N	N
Gm9843	Y	N	N
Rps21	Y	N	N
Rpl36	Y	N	N
Pfdn5	Y	N	N
Rpl28	Y	N	N
Atp5k	Y	N	N
Gm10073	Y	N	N
Rps12	Y	N	N
Usmg5	Y	N	N
Calm1	Y	N	N
Atp5h	Y	N	N
Ndufa1	Y	N	N
Rpl23a-ps3	Y	N	N
[truncated: 1,090 more rows]

## Sheet: Supplementary Table 4
Supplementary Table 4. GO terms using APA features identified from SC-MOB1
Ontology	GO id	Description	Gene ratio	Backgroud ratio	P value	Adjusted P value	Q value	Gene id	Count
BP	GO:0016358	dendrite development	39/862	313/29008	4.71458e-14	2.4596e-10	1.66003e-10	108100/14025/67886/12540/13048/16180/16443/77480/17257/20354/18174/231380/13508/15572/16975/17999/18223/19211/19268/93686/236794/22421/231672/18011/12162/13838/330222/217692/17920/19266/329165/16412/14745/60597/19091/67453/68166/665113/19164	39
BP	GO:0016570	histone modification	43/862	461/29008	4.62778e-11	8.174e-08	5.51679e-08	23808/26992/223527/14461/69260/193796/214899/16825/17257/239510/18760/20874/20926/64707/66464/93765/252870/214855/74244/30951/225888/17765/320795/103136/224826/234135/16468/69612/20591/107823/14897/235441/140858/77305/77683/238247/214162/18193/22658/107260/67367/57230/72344	43
BP	GO:0007409	axonogenesis	44/862	487/29008	7.76541e-11	8.174e-08	5.51679e-08	108151/11789/14025/12168/545428/14268/108655/384569/218877/20354/20357/93840/11658/74244/12799/13508/269116/18223/19211/14083/19713/236794/24001/69737/210801/22421/12162/13838/16573/18039/217692/22439/22418/18992/11876/12912/232906/16412/29869/18187/18128/67453/78808/19164	44
BP	GO:0050808	synapse organization	44/862	489/29008	8.86481e-11	8.174e-08	5.51679e-08	108100/12540/13048/231134/16180/16443/74342/17257/20354/81907/22154/12404/16975/74762/17999/269116/19211/14083/19268/241770/232813/236794/21826/22421/18011/12296/13838/14406/269788/18039/18693/330222/217692/22418/17920/19266/329165/22346/18187/11519/12826/67453/20853/19164	44
BP	GO:0045926	negative regulation of growth	31/862	266/29008	1.05432e-10	8.174e-08	5.51679e-08	108151/11482/11555/11789/14025/12168/63953/108655/76500/17257/71254/19766/218877/20354/20357/73379/78926/93960/209212/19211/14083/229681/22401/23892/16468/68350/22418/29869/52357/22632/18128	31
BP	GO:0006914	autophagy	41/862	437/29008	1.09676e-10	8.174e-08	5.51679e-08	11555/277854/68837/353047/18760/20333/233789/268656/68767/56484/72244/74244/56458/17168/74769/14083/72238/68053/230895/60599/68970/15194/50868/66643/68350/217893/108083/98732/19877/75747/72512/67890/53611/218460/67006/29869/93739/67453/20479/19164/72344	41
BP	GO:0061919	process utilizing autophagic mechanism	41/862	437/29008	1.09676e-10	8.174e-08	5.51679e-08	11555/277854/68837/353047/18760/20333/233789/268656/68767/56484/72244/74244/56458/17168/74769/14083/72238/68053/230895/60599/68970/15194/50868/66643/68350/217893/108083/98732/19877/75747/72512/67890/53611/218460/67006/29869/93739/67453/20479/19164/72344	41
BP	GO:0034329	cell junction assembly	39/862	439/29008	1.5081e-09	9.83471e-07	6.63763e-07	11421/11482/12540/242653/13048/14268/16180/226519/16825/74342/17257/12695/19272/20354/20874/110829/12404/268709/26921/74762/269116/18607/19211/14083/21826/22421/23892/14406/269788/19877/330222/217692/22418/17920/19266/329165/16412/11519/67453	39
BP	GO:0050803	regulation of synapse structure or activity	29/862	271/29008	3.09391e-09	1.79344e-06	1.21042e-06	108100/12540/13048/16180/16443/74342/17257/20354/22154/12404/16975/74762/17999/19211/14083/19268/241770/21826/22421/18011/13838/269788/18693/217692/22418/19266/329165/22346/18187	29
BP	GO:0060485	mesenchyme development	30/862	293/29008	4.69439e-09	2.44906e-06	1.65292e-06	108151/11482/12168/12540/14165/14180/14268/218877/20354/20357/20666/101809/93840/14182/17999/19211/19713/20681/23892/12162/15194/98711/19877/114715/22418/20336/18187/56198/18128/192119	30
BP	GO:0031346	positive regulation of cell projection organization	38/862	441/29008	5.65869e-09	2.68376e-06	1.81132e-06	11789/108100/14025/12168/12540/13048/14268/64297/16180/77480/353047/18760/20354/14182/13508/66573/15572/16975/18223/19268/19713/24001/231672/18011/234776/12162/13838/15194/80987/18039/18439/20257/22418/19266/329165/232906/16412/665113	38
BP	GO:0050807	regulation of synapse organization	28/862	263/29008	6.46577e-09	2.73094e-06	1.84316e-06	108100/12540/13048/16180/16443/74342/17257/20354/22154/12404/16975/74762/17999/19211/14083/19268/241770/21826/22421/18011/13838/269788/217692/22418/19266/329165/22346/18187	28
BP	GO:0001667	ameboidal-type cell migration	38/862	444/29008	6.80511e-09	2.73094e-06	1.84316e-06	108151/11482/12168/12540/63953/54357/14165/14268/108655/14461/17257/30955/18760/218877/20354/20357/14182/381290/26921/18607/74769/320795/19211/14083/19713/20681/22421/23892/12162/19877/114715/22418/16412/22346/229096/18187/18128/192119	38
BP	GO:0048813	dendrite morphogenesis	23/862	186/29008	8.63994e-09	3.21961e-06	2.17298e-06	108100/12540/13048/77480/20354/18174/13508/15572/16975/17999/18223/19211/19268/93686/22421/231672/13838/217692/19266/329165/16412/60597/665113	23
BP	GO:0048640	negative regulation of developmental growth	19/862	129/29008	9.51421e-09	3.30904e-06	2.23334e-06	108151/11555/11789/14025/63953/108655/17257/19766/218877/20354/20357/93960/19211/14083/16468/22418/29869/52357/22632	19
BP	GO:0031056	regulation of histone modification	22/862	174/29008	1.20114e-08	3.91647e-06	2.6433e-06	26992/14461/69260/193796/214899/17257/18760/20874/20926/93765/214855/74244/17765/234135/16468/14897/140858/214162/18193/107260/67367/57230	22
BP	GO:0050767	regulation of neurogenesis	37/862	451/29008	3.24861e-08	9.96941e-06	6.72855e-06	108151/11421/108100/14025/12168/13048/63953/14268/17257/218877/20354/20357/20666/13508/14254/16975/18223/19211/14083/19268/20681/24001/22421/231672/18011/12162/13838/18039/14912/22418/19266/29869/56198/18128/665113/192119/19164	37
BP	GO:0050770	regulation of axonogenesis	22/862	185/29008	3.70671e-08	1.07433e-05	7.25084e-06	108151/14025/12168/14268/218877/20354/20357/13508/19211/14083/19713/24001/22421/13838/18039/217692/22439/22418/18992/232906/29869/19164	22
BP	GO:1901888	regulation of cell junction assembly	24/862	220/29008	4.83447e-08	1.20362e-05	8.12346e-06	11421/11482/242653/13048/16180/16825/74342/20354/20874/110829/12404/268709/26921/74762/19211/14083/21826/22421/23892/269788/19877/217692/22418/19266	24
BP	GO:0045807	positive regulation of endocytosis	18/862	128/29008	4.84494e-08	1.20362e-05	8.12346e-06	30878/12491/12540/14129/14461/16443/100017/105855/20963/12121/18806/72238/23892/11736/15216/18693/22418/16412	18
BP	GO:0060996	dendritic spine development	18/862	128/29008	4.84494e-08	1.20362e-05	8.12346e-06	108100/12540/13048/16443/17257/231380/16975/19211/236794/22421/18011/13838/330222/217692/329165/14745/68166/19164	18
BP	GO:0030100	regulation of endocytosis	25/862	238/29008	5.40435e-08	1.28157e-05	8.64955e-06	30878/12491/12540/14129/14461/269994/16443/100017/16976/74342/27418/105855/20963/12121/17999/18806/72238/23892/11736/15216/18693/19877/22418/16412/13855	25
BP	GO:0016236	macroautophagy	24/862	222/29008	5.74954e-08	1.30415e-05	8.80193e-06	11555/353047/20333/233789/268656/74244/17168/72238/68053/230895/60599/15194/66643/217893/108083/98732/75747/72512/67890/53611/29869/93739/19164/72344	24
BP	GO:0010256	endomembrane system organization	38/862	488/29008	8.30168e-08	1.80458e-05	1.21794e-05	108100/67886/12540/101187/18760/20333/77626/228960/20908/58244/103694/68767/66333/71617/68865/56298/74349/244654/19211/50850/68053/98910/231672/11307/230866/15194/18439/98732/74122/53611/12912/330401/70231/26874/68968/59021/20479/67864	38
BP	GO:0051656	establishment of organelle localization	34/862	415/29008	1.20617e-07	2.47415e-05	1.66985e-05	12540/94040/26554/14165/14461/76123/16211/17758/17257/20963/67269/12121/16562/74369/18607/18806/14083/72080/50850/20911/69737/68053/110033/15194/16573/18039/103573/17920/20336/16412/52563/68166/20479/19164	34
BP	GO:0051961	negative regulation of nervous system development	20/862	166/29008	1.23305e-07	2.47415e-05	1.66985e-05	108151/14025/63953/17257/218877/20354/20357/20666/12404/74762/19211/14083/22421/12162/14912/22418/29869/18128/192119/19164	20
BP	GO:0014031	mesenchymal cell development	15/862	95/29008	1.33241e-07	2.57451e-05	1.73759e-05	108151/12540/14268/218877/20354/20357/20666/19713/20681/12162/98711/18187/56198/18128/192119	15
BP	GO:0034968	histone lysine methylation	17/862	124/29008	1.65724e-07	3.0878e-05	2.08401e-05	23808/193796/17257/20926/64707/225888/17765/103136/234135/16468/107823/140858/77305/77683/238247/214162/18193	17
BP	GO:0099175	regulation of postsynapse organization	16/862	111/29008	1.88579e-07	3.32258e-05	2.24247e-05	108100/13048/16180/74342/12404/16975/19211/19268/22421/13838/217692/22418/19266/329165/22346/18187	16
BP	GO:1901889	negative regulation of cell junction assembly	9/862	31/29008	1.94123e-07	3.32258e-05	2.24247e-05	11421/11482/12404/268709/74762/19211/14083/19877/22418	9
BP	GO:0048762	mesenchymal cell differentiation	24/862	237/29008	1.97431e-07	3.32258e-05	2.24247e-05	108151/12540/14165/14268/218877/20354/20357/20666/101809/93840/14182/19211/19713/20681/23892/12162/98711/19877/114715/22418/18187/56198/18128/192119	24
BP	GO:0007264	small GTPase mediated signal transduction	34/862	425/29008	2.11504e-07	3.44818e-05	2.32724e-05	11548/108100/12540/26554/223601/14165/76123/16443/16211/30955/18760/228850/246710/21858/93840/71544/12977/26921/74769/24001/72065/50753/245666/19877/217692/57295/329165/232906/16412/14745/18220/227743/71966/18128	34
BP	GO:0010506	regulation of autophagy	25/862	259/29008	2.77189e-07	4.38211e-05	2.95757e-05	11555/277854/68837/18760/20333/233789/268656/68767/56484/74244/56458/14083/230895/60599/68970/15194/50868/108083/98732/19877/75747/72512/218460/67006/72344	25
BP	GO:0009991	response to extracellular stimulus	32/862	391/29008	2.89016e-07	4.4347e-05	2.99306e-05	11555/277854/14281/68837/74347/67013/18760/22042/56484/74244/12038/67579/268709/56458/78926/17168/72238/72759/15216/18439/18693/75747/26569/19775/108099/14827/232906/29869/20656/93739/64602/19017	32
BP	GO:0009896	positive regulation of catabolic process	37/862	494/29008	3.21918e-07	4.65309e-05	3.14046e-05	11548/11555/11789/231464/13032/211948/18760/20333/268656/56484/67269/74244/12499/56458/74326/17999/93960/19211/14083/56490/231672/230895/60599/23806/15194/18439/108083/98732/19877/74480/75747/72512/22418/229096/78781/26874/19164	37
BP	GO:0050890	cognition	30/862	354/29008	3.22894e-07	4.65309e-05	3.14046e-05	11548/11555/208117/13048/17257/18174/212937/231380/68318/12038/12288/54006/15572/268709/19211/232813/50876/12669/15194/214230/55963/12912/94109/329165/16412/214162/60597/53901/195018/19164	30
BP	GO:0018205	peptidyl-lysine modification	31/862	375/29008	3.5531e-07	4.65309e-05	3.14046e-05	23808/14025/26992/14461/66867/193796/16825/17257/239510/223870/20926/64707/66464/214855/74244/225888/17765/103136/234135/16468/69612/68350/107823/20677/140858/77305/77683/238247/214162/18193/22658	31
BP	GO:0090287	regulation of cellular response to growth factor stimulus	27/862	299/29008	3.58528e-07	4.65309e-05	3.14046e-05	219134/11482/30878/12168/14165/14180/69260/12393/20666/101809/240725/72043/81907/14182/381290/329506/17999/74769/19268/236794/16969/23892/114715/22418/19042/13855/18128	27
BP	GO:0031330	negative regulation of cellular catabolic process	24/862	245/29008	3.64651e-07	4.65309e-05	3.14046e-05	11548/15568/68837/30955/20333/223870/233789/21858/252870/68767/66333/381290/15572/14083/545622/13838/15216/24086/228769/93739/52892/192119/19164/72344	24
BP	GO:0022604	regulation of cell morphogenesis	29/862	337/29008	3.68171e-07	4.65309e-05	3.14046e-05	108100/14025/93871/12540/13048/14114/14268/17257/27418/246710/20354/67785/110829/269587/16975/18223/14083/19268/231672/67884/13838/68350/56194/22418/19266/232906/227634/14745/665113	29
BP	GO:0006479	protein methylation	21/862	194/29008	3.74602e-07	4.65309e-05	3.14046e-05	23808/69536/193796/17257/19340/20926/64707/225888/17765/103136/234135/16468/107823/140858/77305/77683/57295/238247/214162/18193/67367	21
BP	GO:0008213	protein alkylation	21/862	194/29008	3.74602e-07	4.65309e-05	3.14046e-05	23808/69536/193796/17257/19340/20926/64707/225888/17765/103136/234135/16468/107823/140858/77305/77683/57295/238247/214162/18193/67367	21
BP	GO:0006325	chromatin organization	36/862	477/29008	3.86456e-07	4.6887e-05	3.16449e-05	23808/320376/223527/15201/66867/69260/193796/214899/233532/20926/64707/30951/225888/74522/17765/320795/103554/16969/234135/109151/16468/69612/20591/107823/219249/235441/140858/77683/24086/238247/214162/18193/98415/68968/13435/192119	36
BP	GO:0007030	Golgi organization	17/862	132/29008	4.13407e-07	4.9017e-05	3.30825e-05	67886/12540/18760/20333/228960/58244/103694/71617/56298/68053/98910/231672/15194/53611/70231/59021/67864	17
BP	GO:0051962	positive regulation of nervous system development	30/862	359/29008	4.35153e-07	5.04488e-05	3.40489e-05	11421/108100/14025/12168/13048/14268/16180/74342/20354/20666/12404/13508/14254/16975/18223/14083/19268/20681/21826/24001/22421/231672/18011/13838/18039/14912/19266/18128/665113/192119	30
BP	GO:0010631	epithelial cell migration	27/862	306/29008	5.6624e-07	6.4219e-05	4.33426e-05	11482/12168/63953/54357/14165/108655/14461/17257/30955/18760/14182/381290/26921/18607/74769/320795/19211/14083/22421/23892/19877/114715/22418/16412/22346/18128/192119	27
BP	GO:0090132	epithelium migration	27/862	308/29008	6.43377e-07	7.14149e-05	4.81993e-05	11482/12168/63953/54357/14165/108655/14461/17257/30955/18760/14182/381290/26921/18607/74769/320795/19211/14083/22421/23892/19877/114715/22418/16412/22346/18128/192119	27
BP	GO:0050773	regulation of dendrite development	17/862	137/29008	7.05627e-07	7.65103e-05	5.16383e-05	108100/14025/67886/13048/16180/20354/15572/16975/17999/18223/19268/231672/12162/13838/217692/19266/665113	17
BP	GO:0090130	tissue migration	27/862	310/29008	7.30118e-07	7.65103e-05	5.16383e-05	11482/12168/63953/54357/14165/108655/14461/17257/30955/18760/14182/381290/26921/18607/74769/320795/19211/14083/22421/23892/19877/114715/22418/16412/22346/18128/192119	27
BP	GO:0030308	negative regulation of cell growth	21/862	202/29008	7.33279e-07	7.65103e-05	5.16383e-05	108151/11482/14025/12168/108655/76500/17257/71254/218877/20354/20357/73379/78926/209212/229681/22401/23892/68350/22418/29869/22632	21
BP	GO:0007265	Ras protein signal transduction	28/862	330/29008	7.73133e-07	7.85327e-05	5.30032e-05	11548/108100/12540/26554/14165/76123/16211/30955/18760/228850/21858/93840/71544/12977/26921/74769/72065/50753/245666/19877/57295/329165/232906/16412/14745/227743/71966/18128	28
BP	GO:0042176	regulation of protein catabolic process	31/862	389/29008	7.82768e-07	7.85327e-05	5.30032e-05	11789/13032/20333/223870/21858/53323/252870/67269/66333/74244/56458/17999/93960/19211/14083/545622/101240/231672/23806/13121/13838/15216/103573/22418/24086/19192/228769/22346/93739/52892/19164	31
BP	GO:0016571	histone methylation	18/862	154/29008	8.18828e-07	8.00091e-05	5.39997e-05	23808/193796/17257/20926/64707/225888/17765/103136/234135/16468/107823/140858/77305/77683/238247/214162/18193/67367	18
BP	GO:0048864	stem cell development	14/862	95/29008	8.28157e-07	8.00091e-05	5.39997e-05	108151/12540/14268/218877/20354/20357/20666/19713/20681/22421/12162/98711/18187/192119	14
BP	GO:0099173	postsynapse organization	21/862	204/29008	8.62316e-07	8.17946e-05	5.52047e-05	108100/12540/13048/16180/74342/81907/12404/16975/19211/19268/232813/22421/13838/269788/18693/217692/22418/19266/329165/22346/18187	21
BP	GO:0007044	cell-substrate junction assembly	14/862	96/29008	9.43321e-07	8.78805e-05	5.93122e-05	11482/14268/226519/16825/19272/20874/110829/268709/26921/18607/19211/14083/23892/19877	14
BP	GO:0034765	regulation of ion transmembrane transport	36/862	497/29008	1.0208e-06	9.34302e-05	6.30578e-05	11555/54378/12373/269994/16539/67498/78688/30955/18760/19766/381290/12288/269109/16517/16536/17999/19211/545622/20273/22782/246049/12296/15194/16502/16506/16573/18439/20269/16412/60597/12289/15165/19017/52892/65962/19164	36
BP	GO:0018022	peptidyl-lysine methylation	17/862	141/29008	1.06239e-06	9.55606e-05	6.44956e-05	23808/193796/17257/20926/64707/225888/17765/103136/234135/16468/107823/140858/77305/77683/238247/214162/18193	17
BP	GO:0007611	learning or memory	27/862	317/29008	1.1259e-06	9.95566e-05	6.71927e-05	11548/11555/208117/13048/17257/18174/212937/231380/68318/12038/12288/54006/15572/19211/232813/50876/15194/214230/12912/94109/329165/16412/214162/60597/53901/195018/19164	27
BP	GO:0060560	developmental growth involved in morphogenesis	25/862	280/29008	1.18591e-06	0.000103115	6.95943e-05	108151/14025/12168/14165/14268/17257/218877/20354/20357/81907/93840/12977/13508/269152/93960/236794/69737/68350/214230/98711/22418/16412/29869/18187/18128	25
BP	GO:0007416	synapse assembly	20/862	193/29008	1.40793e-06	0.000120412	8.12686e-05	13048/16180/74342/17257/20354/12404/74762/19211/14083/21826/22421/14406/269788/330222/217692/22418/17920/19266/11519/67453	20
BP	GO:0022411	cellular component disassembly	31/862	402/29008	1.56764e-06	0.000131909	8.90279e-05	11555/11789/67886/73420/226519/74244/78926/26921/50850/50876/230895/13838/208194/15194/16573/66643/68350/72512/20257/67890/227634/67006/29877/29869/11519/93739/225845/67453/216965/20479/192119	31
BP	GO:0050768	negative regulation of neurogenesis	18/862	162/29008	1.72114e-06	0.000142527	9.61942e-05	108151/14025/63953/17257/218877/20354/20357/20666/19211/14083/22421/12162/14912/22418/29869/18128/192119/19164	18
BP	GO:0031331	positive regulation of cellular catabolic process	32/862	425/29008	1.78228e-06	0.000145284	9.80546e-05	11548/11555/231464/13032/211948/18760/268656/56484/67269/74244/12499/56458/74326/19211/14083/56490/231672/230895/60599/23806/15194/18439/108083/98732/19877/74480/75747/72512/229096/78781/26874/19164	32
BP	GO:0007626	locomotory behavior	24/862	268/29008	1.83027e-06	0.0001469	9.91459e-05	11548/208117/64297/74342/17257/231380/67269/68318/74244/12288/12799/13508/15572/19211/20273/13838/15194/214230/17920/14681/20656/11804/53901/67453	24
BP	GO:0048638	regulation of developmental growth	31/862	406/29008	1.9273e-06	0.000152344	0.00010282	108151/11555/11789/14025/12168/63953/14180/14268/108655/17257/19766/218877/20354/20357/14182/12288/12977/13508/93960/19211/14083/69737/16468/68350/22418/18992/12912/29869/52357/22632/18128	31
BP	GO:0150115	cell-substrate junction organization	14/862	102/29008	1.98843e-06	0.000152634	0.000103016	11482/14268/226519/16825/19272/20874/110829/268709/26921/18607/19211/14083/23892/19877	14
BP	GO:0034248	regulation of cellular amide metabolic process	33/862	448/29008	1.98948e-06	0.000152634	0.000103016	75452/231464/105638/26987/15568/18813/211948/233744/227682/56484/67579/15572/74326/64436/11307/18011/100037258/217869/13838/14359/78913/106338/228866/19877/74480/20677/17975/108954/65967/229096/234734/64602/66632	33
BP	GO:2000027	regulation of animal organ morphogenesis	16/862	132/29008	2.03963e-06	0.000154214	0.000104082	11789/14165/12393/240725/93840/14182/12977/93960/72080/20681/22421/23892/12162/327826/22418/192119	16
BP	GO:0014032	neural crest cell development	13/862	89/29008	2.25411e-06	0.00016673	0.000112529	108151/12540/14268/218877/20354/20357/20666/19713/20681/12162/98711/18187/192119	13
BP	GO:1902115	regulation of organelle assembly	20/862	199/29008	2.26908e-06	0.00016673	0.000112529	73420/231464/76123/16180/74342/17758/20333/12404/66573/17168/20969/234776/15194/108083/98732/217692/19266/232906/18286/20479	20
BP	GO:1990778	protein localization to cell periphery	29/862	369/29008	2.3247e-06	0.000168444	0.000113686	109346/74105/76123/100017/72585/26425/19340/20908/68767/381290/269109/269587/17153/269116/72080/74205/12296/245666/16573/217893/19877/69035/16412/70231/22343/52892/65962/665113/70423	29
BP	GO:0006417	regulation of translation	30/862	390/29008	2.41965e-06	0.000172922	0.000116708	75452/231464/105638/26987/15568/18813/211948/227682/56484/67579/15572/74326/64436/18011/100037258/217869/14359/78913/106338/228866/19877/74480/20677/17975/108954/65967/229096/234734/64602/66632	30
BP	GO:0009895	negative regulation of catabolic process	26/862	311/29008	2.49779e-06	0.00017511	0.000118185	11548/15568/68837/30955/20333/223870/233789/21858/252870/68767/66333/381290/15572/14083/545622/13121/13838/15216/24086/228769/93739/19017/52892/192119/19164/72344	26
BP	GO:0090288	negative regulation of cellular response to growth factor stimulus	14/862	104/29008	2.51739e-06	0.00017511	0.000118185	219134/30878/240725/72043/381290/329506/17999/74769/19268/23892/22418/19042/13855/18128	14
BP	GO:0043414	macromolecule methylation	26/862	314/29008	2.97898e-06	0.00020278	0.00013686	23808/15201/69536/193796/17257/19340/20926/64707/225888/17765/103136/234135/16468/107823/106338/228866/140858/77305/77683/57295/238247/214162/18193/57773/13435/67367	26
BP	GO:0006887	exocytosis	31/862	415/29008	3.0317e-06	0.00020278	0.00013686	11555/14461/16443/105855/75767/19340/20908/20963/12288/53413/213469/18607/18806/241770/20969/68428/20911/171180/22421/18439/26950/26431/17920/107767/20336/20965/22343/18128/20479/78808/19164	31
BP	GO:0031623	receptor internalization	16/862	136/29008	3.03179e-06	0.00020278	0.00013686	30878/12491/269994/100017/16976/74342/27418/20963/22042/17999/18806/72238/23892/18693/17920/16412	16
BP	GO:0043542	endothelial cell migration	21/862	221/29008	3.13921e-06	0.000207307	0.000139916	11482/12168/108655/14461/17257/30955/18760/14182/381290/18607/74769/19211/14083/22421/23892/114715/22418/16412/22346/18128/192119	21
BP	GO:0032535	regulation of cellular component size	31/862	417/29008	3.34557e-06	0.000218173	0.000147249	108151/108100/14025/12168/223601/14268/105855/19334/218877/20354/20357/68767/66333/76820/13508/19211/19713/50876/69737/22421/18039/18439/18693/22439/22418/12912/329165/232906/29869/11519/68166	31
BP	GO:0010632	regulation of epithelial cell migration	22/862	241/29008	3.56463e-06	0.000229589	0.000154954	11482/12168/63953/54357/14165/108655/14461/17257/30955/18760/14182/381290/26921/18607/74769/19211/14083/22421/114715/22418/18128/192119	22
BP	GO:0050769	positive regulation of neurogenesis	25/862	298/29008	3.64429e-06	0.000231857	0.000156485	11421/108100/14025/12168/13048/14268/20354/20666/13508/14254/16975/18223/14083/19268/20681/24001/231672/18011/13838/18039/14912/19266/18128/665113/192119	25
BP	GO:0010720	positive regulation of cell development	29/862	378/29008	3.73415e-06	0.000232622	0.000157001	11421/108100/14025/12168/12540/13048/14268/20354/20666/110829/13508/14254/16975/18223/14083/19268/19713/20681/24001/231672/18011/13121/13838/18039/14912/19266/18128/665113/192119	29
BP	GO:0031667	response to nutrient levels	28/862	358/29008	3.79009e-06	0.000232622	0.000157001	11555/277854/68837/74347/67013/18760/56484/74244/12038/67579/268709/56458/78926/17168/72238/72759/15216/18693/75747/26569/19775/108099/14827/29869/20656/93739/64602/19017	28
BP	GO:0045860	positive regulation of protein kinase activity	28/862	358/29008	3.79009e-06	0.000232622	0.000157001	11421/11555/231134/64297/16194/30955/20963/93840/14182/381290/12977/14254/16975/26398/67468/14083/23892/18011/22032/13838/16179/18439/108099/22418/12524/227154/19164/23994	28
BP	GO:0031058	positive regulation of histone modification	14/862	108/29008	3.96498e-06	0.000240527	0.000162336	26992/69260/17257/18760/20874/93765/214855/17765/234135/16468/140858/214162/67367/57230	14
BP	GO:0048863	stem cell differentiation	22/862	243/29008	4.07769e-06	0.000244521	0.000165032	108151/12540/14268/12393/218877/20354/20357/20666/17765/103136/19713/20681/170574/22421/23892/12162/16468/381695/98711/18187/18128/192119	22
BP	GO:0042391	regulation of membrane potential	33/862	465/29008	4.41154e-06	0.000261534	0.000176514	11555/108100/12373/12491/242653/13048/108655/17257/81907/12288/12404/14400/16536/17999/19211/545622/241770/20273/72759/22421/12296/14406/16573/68350/18439/74450/20269/223604/60597/20656/12289/15165/19164	33
BP	GO:0032259	methylation	28/862	363/29008	4.93287e-06	0.000289155	0.000195156	23808/15201/69536/193796/17257/19340/20926/64707/225888/17765/382066/103136/234135/16468/107823/106338/228866/140858/77305/77683/57295/238247/70511/214162/18193/57773/13435/67367	28
BP	GO:0006898	receptor-mediated endocytosis	23/862	265/29008	5.04065e-06	0.00029219	0.000197204	11555/30878/12491/14129/269994/16443/100017/16976/74342/27418/20963/22042/81907/12121/17999/18806/72238/23892/15216/18693/17920/16412/13039	23
BP	GO:0042063	gliogenesis	27/862	344/29008	5.2639e-06	0.000301778	0.000203675	63953/14165/14268/17257/20666/12799/12977/14254/16975/17391/19211/14083/20681/13003/13838/14912/18693/20677/18992/12912/20336/94185/18128/67453/192119/19164/51886	27
BP	GO:0001655	urogenital system development	29/862	385/29008	5.33272e-06	0.0003024	0.000204096	11421/11746/11789/14165/14461/14561/15201/16194/240725/72043/93840/14182/68318/66333/269152/19211/19713/20681/13003/23892/12162/13838/327826/98711/20677/22418/12826/56198/18128	29
BP	GO:0050920	regulation of chemotaxis	21/862	229/29008	5.49287e-06	0.000307757	0.000207711	108151/12168/223601/14165/14268/105855/384569/18760/218877/20354/20357/20908/14182/12977/13508/14083/23892/22418/11876/14745/18128	21
BP	GO:0016311	dephosphorylation	27/862	345/29008	5.55312e-06	0.000307757	0.000207711	12489/63953/72102/114663/233315/105855/19046/19272/24018/20354/329506/64436/19211/19250/545622/19268/13003/15194/107895/19877/108954/19266/272031/19042/52468/19043/232314	27
BP	GO:0070507	regulation of microtubule cytoskeleton organization	17/862	159/29008	5.60416e-06	0.000307757	0.000207711	11789/67886/73420/76123/17257/235587/12695/12121/268709/78926/66140/19877/20257/227634/29877/216965/20479	17
BP	GO:1904889	regulation of excitatory synapse assembly	6/862	17/29008	6.32524e-06	0.000343737	0.000231995	16180/74342/12404/22421/217692/19266	6
BP	GO:0062012	regulation of small molecule metabolic process	28/862	369/29008	6.71692e-06	0.000358823	0.000242177	11548/11789/12491/68837/19046/252870/68865/16467/381290/69181/12499/56458/170459/56490/16969/11307/18439/74450/98711/19883/26569/140858/108099/56745/77781/26874/19017/19164	28
BP	GO:0014033	neural crest cell differentiation	13/862	98/29008	6.74041e-06	0.000358823	0.000242177	108151/12540/14268/218877/20354/20357/20666/19713/20681/12162/98711/18187/192119	13
BP	GO:1903050	regulation of proteolysis involved in cellular protein catabolic process	20/862	214/29008	6.87212e-06	0.00036214	0.000244415	13032/223870/53323/252870/67269/66333/74244/19211/14083/231672/23806/13838/15216/103573/24086/19192/228769/93739/52892/19164	20
BP	GO:0071453	cellular response to oxygen levels	16/862	146/29008	7.64623e-06	0.000398904	0.000269228	11555/112407/53417/78688/64707/74244/67579/69219/56458/74769/19211/18693/19883/22346/64602/18128	16
BP	GO:0048041	focal adhesion assembly	12/862	86/29008	8.93551e-06	0.00046155	0.000311509	11482/16825/19272/20874/110829/268709/26921/18607/19211/14083/23892/19877	12
BP	GO:0048588	developmental cell growth	23/862	275/29008	9.27543e-06	0.000474411	0.000320189	108151/11548/14025/12168/14268/108655/17257/218877/20354/20357/81907/13508/26398/236794/69737/68350/214230/22418/16412/29869/22632/18187/51886	23
BP	GO:0048846	axon extension involved in axon guidance	8/862	37/29008	1.05756e-05	0.000528162	0.000356466	108151/12168/218877/20354/20357/13508/22418/18187	8
BP	GO:1902284	neuron projection extension involved in neuron projection guidance	8/862	37/29008	1.05756e-05	0.000528162	0.000356466	108151/12168/218877/20354/20357/13508/22418/18187	8
BP	GO:0006470	protein dephosphorylation	21/862	239/29008	1.06301e-05	0.000528162	0.000356466	12489/63953/72102/105855/19046/19272/329506/19211/19250/545622/19268/13003/15194/107895/19877/108954/19266/19042/52468/19043/232314	21
BP	GO:0002011	morphogenesis of an epithelial sheet	10/862	61/29008	1.16544e-05	0.000573596	0.000387131	11482/20666/93840/19211/22421/12162/22418/232906/22343/18128	10
BP	GO:0040013	negative regulation of locomotion	26/862	341/29008	1.30319e-05	0.000629315	0.000424736	108151/11482/242653/63953/14114/70771/17257/19272/218877/20354/20357/240725/56484/381290/19211/14083/72065/60599/23892/13838/380916/114715/22418/19091/18128/19017	26
BP	GO:0010721	negative regulation of cell development	19/862	205/29008	1.30359e-05	0.000629315	0.000424736	108151/14025/63953/14114/17257/218877/20354/20357/20666/19211/14083/22421/12162/14912/22418/29869/18128/192119/19164	19
BP	GO:0051090	regulation of DNA-binding transcription factor activity	30/862	425/29008	1.31484e-05	0.000629315	0.000424736	11746/12491/16180/214899/18760/19766/20963/66464/209361/22042/93765/252870/16975/19211/269209/16969/23892/22036/216877/16179/50868/67245/72512/22418/68235/18036/19290/12289/56198/19017	30
BP	GO:0043543	protein acylation	21/862	243/29008	1.36863e-05	0.000637996	0.000430596	26992/14461/16825/17257/239510/66464/503610/214855/74244/78920/71146/69612/20677/140858/69035/70646/214162/22658/19042/19043/216965	21
BP	GO:0007254	JNK cascade	17/862	170/29008	1.36882e-05	0.000637996	0.000430596	12540/63953/17873/19766/26398/26921/14083/22421/22032/16179/22418/15259/60597/68235/227154/216965/665113	17
BP	GO:1904861	excitatory synapse assembly	7/862	28/29008	1.36967e-05	0.000637996	0.000430596	16180/74342/12404/19211/22421/217692/19266	7
BP	GO:0031057	negative regulation of histone modification	9/862	50/29008	1.45513e-05	0.000671804	0.000453413	193796/214899/20926/74244/17765/16468/14897/140858/107260	9
BP	GO:0045785	positive regulation of cell adhesion	32/862	471/29008	1.47886e-05	0.000676771	0.000456766	11789/12491/16423/12540/223601/63953/54357/14114/14268/16194/16825/105855/20908/20963/22042/110829/12977/269152/26921/18806/14083/19713/12162/13838/16179/19877/20677/22418/12524/14969/16412/192119	32
BP	GO:0021953	central nervous system neuron differentiation	19/862	207/29008	1.49596e-05	0.000678646	0.000458031	14461/16825/384569/14182/67269/74244/12404/15572/19211/14083/22421/13838/19883/20677/232906/18187/67453/192119/19164	19
BP	GO:0007163	establishment or maintenance of cell polarity	20/862	226/29008	1.54205e-05	0.000693524	0.000468073	11789/12540/223601/14165/76123/17758/105855/246710/93840/110829/269152/72080/68053/22421/15194/22418/232906/20336/16412/22343	20
BP	GO:0001755	neural crest cell migration	10/862	63/29008	1.56567e-05	0.000698129	0.000471181	108151/12540/14268/218877/20354/20357/19713/20681/12162/18187	10
BP	GO:0019827	stem cell population maintenance	17/862	172/29008	1.59612e-05	0.000699937	0.000472401	11789/15568/14165/14461/16825/26896/93840/14182/56484/56458/17391/17765/13006/22421/12162/20677/192119	17
BP	GO:1903008	organelle disassembly	13/862	106/29008	1.60529e-05	0.000699937	0.000472401	74244/50850/230895/15194/16573/68350/72512/67890/67006/29869/93739/225845/67453	13
BP	GO:0055076	transition metal ion homeostasis	15/862	138/29008	1.61209e-05	0.000699937	0.000472401	68033/26425/18174/226781/22042/73649/22782/68428/15216/15194/20656/11804/64602/52892/53945	15
BP	GO:0043122	regulation of I-kappaB kinase/NF-kappaB signaling	18/862	190/29008	1.62339e-05	0.000699937	0.000472401	12491/64297/18760/19766/22042/21885/93765/22032/16179/67245/19883/22418/18036/19042/78781/56200/71966/19043	18
BP	GO:1903362	regulation of cellular protein catabolic process	21/862	246/29008	1.64753e-05	0.000704524	0.000475496	13032/223870/53323/252870/67269/66333/74244/19211/14083/101240/231672/23806/13838/15216/103573/24086/19192/228769/93739/52892/19164	21
BP	GO:0061097	regulation of protein tyrosine kinase activity	11/862	77/29008	1.67374e-05	0.00070991	0.000479132	11421/231134/217039/64297/16975/72065/23892/18011/13838/11804/19164	11
BP	GO:0051293	establishment of spindle localization	9/862	51/29008	1.72067e-05	0.000723932	0.000488596	14165/76123/16211/17758/72080/68053/15194/16412/68166	9
BP	GO:0007249	I-kappaB kinase/NF-kappaB signaling	20/862	228/29008	1.7536e-05	0.000731882	0.000493961	12491/64297/18760/19766/22042/212937/21885/93765/22032/16179/67245/19877/19883/22418/18036/19042/78781/56200/71966/19043	20
BP	GO:0051893	regulation of focal adhesion assembly	10/862	64/29008	1.80663e-05	0.000742142	0.000500886	11482/16825/20874/110829/268709/26921/19211/14083/23892/19877	10
BP	GO:0090109	regulation of cell-substrate junction assembly	10/862	64/29008	1.80663e-05	0.000742142	0.000500886	11482/16825/20874/110829/268709/26921/19211/14083/23892/19877	10
BP	GO:0097107	postsynaptic density assembly	6/862	20/29008	1.8353e-05	0.00074803	0.00050486	16180/74342/12404/19211/217692/19266	6
BP	GO:0048814	regulation of dendrite morphogenesis	12/862	93/29008	2.01391e-05	0.000814464	0.000549697	108100/13048/20354/16975/17999/18223/19268/231672/13838/217692/19266/665113	12
BP	GO:0033674	positive regulation of kinase activity	30/862	435/29008	2.04559e-05	0.00082091	0.000554048	11421/11555/12540/231134/64297/16194/30955/20963/93840/14182/381290/12977/14254/16975/26398/67468/14083/19713/23892/18011/22032/13838/16179/18439/108099/22418/12524/227154/19164/23994	30
BP	GO:0031668	cellular response to extracellular stimulus	20/862	231/29008	2.11993e-05	0.000844249	0.0005698	277854/14281/18760/22042/56484/74244/67579/268709/56458/78926/17168/18439/18693/75747/19775/108099/14827/232906/93739/64602	20
BP	GO:0098727	maintenance of cell number	17/862	176/29008	2.15401e-05	0.000851323	0.000574574	11789/15568/14165/14461/16825/26896/93840/14182/56484/56458/17391/17765/13006/22421/12162/20677/192119	17
BP	GO:0034599	cellular response to oxidative stress	22/862	271/29008	2.28577e-05	0.000896608	0.000605138	12491/14281/108655/74347/78688/18760/19272/19766/18174/56484/71361/74244/76251/56458/60599/14528/50868/22658/20656/227743/19017/234371	22
BP	GO:1903051	negative regulation of proteolysis involved in cellular protein catabolic process	10/862	66/29008	2.38534e-05	0.000920281	0.000621115	223870/252870/66333/13838/15216/24086/228769/93739/52892/19164	10
BP	GO:0048259	regulation of receptor-mediated endocytosis	14/862	126/29008	2.3904e-05	0.000920281	0.000621115	30878/269994/100017/16976/74342/27418/20963/12121/17999/18806/72238/23892/15216/18693	14
BP	GO:0051056	regulation of small GTPase mediated signal transduction	20/862	233/29008	2.40084e-05	0.000920281	0.000621115	11548/26554/223601/14165/30955/228850/21858/71544/12977/26921/74769/50753/245666/217692/57295/232906/16412/14745/227743/18128	20
BP	GO:0060601	lateral sprouting from an epithelium	5/862	13/29008	2.41669e-05	0.000920281	0.000621115	14165/240725/93840/12162/22418	5
BP	GO:0000045	autophagosome assembly	12/862	95/29008	2.50316e-05	0.000946303	0.000638678	20333/74244/17168/68053/60599/217893/108083/98732/72512/29869/93739/19164	12
BP	GO:0046916	cellular transition metal ion homeostasis	13/862	111/29008	2.64433e-05	0.000985808	0.000665341	68033/26425/18174/226781/22042/73649/22782/68428/15216/11804/64602/52892/53945	13
BP	GO:0006109	regulation of carbohydrate metabolic process	18/862	197/29008	2.64545e-05	0.000985808	0.000665341	11548/12491/68837/19046/252870/69181/12499/56458/56490/16969/18439/19883/140858/108099/56745/77781/19017/19164	18
BP	GO:0021533	cell differentiation in hindbrain	7/862	31/29008	2.81446e-05	0.00102778	0.000693671	14461/16825/67269/12404/22421/19883/67453	7
BP	GO:0007411	axon guidance	21/862	255/29008	2.8172e-05	0.00102778	0.000693671	108151/12168/545428/108655/384569/218877/20354/20357/93840/11658/13508/269116/210801/12162/13838/16573/22418/11876/232906/18187/18128	21
BP	GO:0033002	muscle cell proliferation	21/862	255/29008	2.8172e-05	0.00102778	0.000693671	11789/30878/12168/14180/108655/16194/100017/78688/19766/14182/14254/19211/14083/327826/16179/16468/19091/20656/18128/67367/19017	21
BP	GO:0001952	regulation of cell-matrix adhesion	14/862	128/29008	2.8562e-05	0.00103478	0.000698391	11482/12491/16825/20874/110829/12977/268709/26921/74769/19211/14083/23892/19877/192119	14
BP	GO:0097485	neuron projection guidance	21/862	256/29008	2.9849e-05	0.00107395	0.000724828	108151/12168/545428/108655/384569/218877/20354/20357/93840/11658/13508/269116/210801/12162/13838/16573/22418/11876/232906/18187/18128	21
BP	GO:0050905	neuromuscular process	18/862	199/29008	3.02749e-05	0.00108181	0.000730134	11555/208117/17257/233335/212937/67269/68318/19211/93686/20273/14528/18039/14912/53611/94109/57295/234734/11804	18
BP	GO:0043547	positive regulation of GTPase activity	20/862	237/29008	3.06466e-05	0.00108764	0.000734071	228850/20354/110829/71544/78816/26921/244654/72238/24001/98910/217869/13838/217692/26569/22418/230837/232906/14681/16412/17850	20
BP	GO:1902850	microtubule cytoskeleton organization involved in mitosis	15/862	146/29008	3.15309e-05	0.00111146	0.000750148	73420/14165/76123/16211/17758/17257/235587/72080/13006/50850/68053/15194/16412/16563/20479	15
BP	GO:2001233	regulation of apoptotic signaling pathway	28/862	402/29008	3.20474e-05	0.00112209	0.000757319	13032/14165/15201/69260/78688/19766/14182/17153/74769/19211/19713/68428/60599/15194/20439/14827/170755/240518/60597/22658/19192/227154/22346/20656/72567/93734/234371/19164	28
BP	GO:0007219	Notch signaling pathway	17/862	182/29008	3.31704e-05	0.00115367	0.000778631	11746/208117/14165/14461/68318/16969/18011/12162/16450/140484/13855/56198/18128/53901/70423/192119/19164	17
BP	GO:0050678	regulation of epithelial cell proliferation	28/862	403/29008	3.34899e-05	0.00115706	0.000780925	11482/11789/30878/12168/12540/63953/14165/14180/108655/14461/18760/19272/20666/240725/72043/14182/110829/66333/54006/14254/19211/22421/327826/22418/22346/13039/18128/192119	28
BP	GO:0036294	cellular response to decreased oxygen levels	14/862	130/29008	3.39986e-05	0.00116691	0.000787571	11555/112407/53417/78688/64707/67579/69219/74769/19211/18693/19883/22346/64602/18128	14
BP	GO:1903532	positive regulation of secretion by cell	26/862	361/29008	3.46698e-05	0.00118217	0.00079787	30878/12489/14461/381853/16443/19340/20666/20963/269800/14182/74244/18806/64292/20969/20911/11307/15216/16573/18439/20677/26950/56745/12912/12289/20479/78808	26
BP	GO:0150116	regulation of cell-substrate junction organization	10/862	69/29008	3.54824e-05	0.00120203	0.00081127	11482/16825/20874/110829/268709/26921/19211/14083/23892/19877	10
BP	GO:0050673	epithelial cell proliferation	31/862	471/29008	3.6641e-05	0.00122641	0.000827728	11482/11789/30878/12168/12540/63953/14165/14180/108655/14461/18760/19272/20666/240725/72043/14182/110829/66333/54006/14254/74769/19211/22421/327826/22418/19290/22346/13039/18128/192119/19164	31
BP	GO:0099151	regulation of postsynaptic density assembly	5/862	14/29008	3.66724e-05	0.00122641	0.000827728	16180/74342/12404/217692/19266	5
BP	GO:0018023	peptidyl-lysine trimethylation	9/862	56/29008	3.75296e-05	0.00123875	0.000836059	193796/17257/64707/225888/103136/234135/77305/238247/214162	9
BP	GO:0051653	spindle localization	9/862	56/29008	3.75296e-05	0.00123875	0.000836059	14165/76123/16211/17758/72080/68053/15194/16412/68166	9
BP	GO:1902882	regulation of response to oxidative stress	12/862	99/29008	3.7991e-05	0.00123875	0.000836059	12491/108655/74347/78688/19766/56484/71361/74244/14528/75747/20656/227743	12
BP	GO:0042594	response to starvation	17/862	184/29008	3.81308e-05	0.00123875	0.000836059	277854/68837/18760/56484/74244/67579/56458/78926/17168/72238/15216/18693/75747/19775/108099/29869/93739	17
BP	GO:0072001	renal system development	25/862	342/29008	3.82288e-05	0.00123875	0.000836059	11421/11746/11789/14165/14561/16194/240725/72043/93840/14182/68318/66333/269152/19713/20681/13003/23892/12162/13838/98711/20677/22418/12826/56198/18128	25
BP	GO:0008088	axo-dendritic transport	11/862	84/29008	3.85391e-05	0.0012411	0.000837644	17257/81907/67269/16562/50850/15194/16573/18039/21750/19290/20853	11
BP	GO:0045664	regulation of neuron differentiation	20/862	241/29008	3.88801e-05	0.0012444	0.000839871	14025/14461/14561/64297/66867/20666/21858/239102/14182/56484/67468/19211/19713/20681/12162/19877/16412/56198/18128/192119	20
BP	GO:1990138	neuron projection extension	18/862	203/29008	3.94177e-05	0.00125392	0.000846292	108151/14025/12168/14268/17257/218877/20354/20357/81907/13508/236794/69737/68350/214230/22418/16412/29869/18187	18
BP	GO:0006979	response to oxidative stress	28/862	407/29008	3.98662e-05	0.0012605	0.000850734	12491/14281/108655/74347/78688/18760/19272/19766/18174/56484/72244/71361/74244/76251/56458/18806/60599/14528/50868/75747/108954/22658/20656/227743/19017/53901/234371/19164	28
BP	GO:0050771	negative regulation of axonogenesis	10/862	70/29008	4.03052e-05	0.0012667	0.00085492	108151/14025/218877/20354/20357/19211/14083/22418/29869/19164	10
BP	GO:0010803	regulation of tumor necrosis factor-mediated signaling pathway	7/862	33/29008	4.34189e-05	0.00134831	0.000910001	78688/19766/20963/53323/22036/240518/71966	7
BP	GO:0048841	regulation of axon extension involved in axon guidance	7/862	33/29008	4.34189e-05	0.00134831	0.000910001	108151/12168/218877/20354/20357/13508/22418	7
BP	GO:0010508	positive regulation of autophagy	14/862	133/29008	4.38529e-05	0.00135373	0.00091366	11555/18760/268656/56484/74244/56458/230895/60599/15194/108083/98732/19877/75747/72512	14
BP	GO:0051052	regulation of DNA metabolic process	27/862	388/29008	4.47586e-05	0.00137356	0.000927043	11482/12168/14165/17257/235587/233789/20926/22042/93765/252870/30951/225888/72151/75764/23892/107823/21750/14897/212276/214162/98415/13435/107260/19017/232314/68166/234371	27
BP	GO:0018212	peptidyl-tyrosine modification	24/862	325/29008	4.61843e-05	0.00140779	0.000950146	11421/12491/231134/14165/217039/64297/16194/20354/20963/14182/69181/14254/16975/14083/69737/72065/23892/18011/13838/329165/16412/11804/195018/19164	24
BP	GO:1905037	autophagosome organization	12/862	101/29008	4.64137e-05	0.00140779	0.000950146	20333/74244/17168/68053/60599/217893/108083/98732/72512/29869/93739/19164	12
BP	GO:0007160	cell-matrix adhesion	19/862	225/29008	4.75436e-05	0.00143373	0.00096765	11482/12491/14268/16825/27418/19272/20874/110829/12977/268709/26921/18607/74769/19211/14083/23892/19877/16412/192119	19
BP	GO:0046621	negative regulation of organ growth	8/862	45/29008	4.7866e-05	0.00143515	0.000968613	11789/108655/19766/19211/14083/16468/52357/22632	8
BP	GO:0043087	regulation of GTPase activity	24/862	326/29008	4.84847e-05	0.0014454	0.000975527	228850/20354/110829/71544/78816/26921/244654/72238/24001/98910/217869/13838/380916/98732/217692/26569/22418/230837/232906/66691/14681/16412/19091/17850	24
BP	GO:0033619	membrane protein proteolysis	9/862	58/29008	5.00311e-05	0.0014716	0.000993214	208117/80898/14950/21858/68318/545622/19713/18439/19164	9
BP	GO:0043470	regulation of carbohydrate catabolic process	9/862	58/29008	5.00311e-05	0.0014716	0.000993214	11548/19046/12499/56490/16969/18439/108099/19017/19164	9
BP	GO:0010810	regulation of cell-substrate adhesion	19/862	226/29008	5.04921e-05	0.0014716	0.000993214	11482/12491/12540/14114/14268/16825/20874/110829/12977/268709/26921/74769/19211/14083/23892/19877/16412/18128/192119	19
BP	GO:0016197	endosomal transport	19/862	226/29008	5.04921e-05	0.0014716	0.000993214	12540/16443/228960/58244/72477/252870/70160/68767/72238/66201/11736/15194/68192/53611/218441/330401/231834/69091/20479	19
BP	GO:0001822	kidney development	24/862	327/29008	5.08874e-05	0.00147489	0.00099543	11421/11746/11789/14165/14561/16194/240725/72043/93840/14182/68318/66333/269152/19713/20681/13003/23892/12162/13838/98711/20677/22418/56198/18128	24
BP	GO:0046854	phosphatidylinositol phosphate biosynthetic process	8/862	46/29008	5.6445e-05	0.00162693	0.00109804	114663/76500/30955/233789/54607/74769/108083/27399	8
BP	GO:0050775	positive regulation of dendrite morphogenesis	9/862	59/29008	5.74947e-05	0.00164128	0.00110773	108100/13048/16975/18223/19268/231672/13838/19266/665113	9
BP	GO:0008090	retrograde axonal transport	6/862	24/29008	5.75723e-05	0.00164128	0.00110773	17257/81907/67269/16562/16573/18039	6
BP	GO:1902117	positive regulation of organelle assembly	10/862	73/29008	5.82685e-05	0.0016521	0.00111504	231464/76123/66573/20969/234776/15194/108083/98732/232906/20479	10
BP	GO:0003151	outflow tract morphogenesis	11/862	88/29008	5.96396e-05	0.00168184	0.0011351	12168/12540/20666/93840/17999/12162/22418/18187/56198/18128/192119	11
BP	GO:0048738	cardiac muscle tissue development	21/862	269/29008	6.14022e-05	0.00170947	0.00115376	11548/11789/12540/14180/108655/19766/14182/74244/26398/17168/19211/23892/12162/327826/16468/22418/12912/16412/22632/18128/192119	21
BP	GO:0017157	regulation of exocytosis	20/862	249/29008	6.14838e-05	0.00170947	0.00115376	11555/14461/105855/19340/20963/213469/18607/18806/241770/20969/20911/171180/22421/18439/26950/26431/17920/18128/20479/78808	20
BP	GO:0009100	glycoprotein metabolic process	24/862	331/29008	6.16027e-05	0.00170947	0.00115376	66248/280645/76051/20652/241230/16430/240725/72043/320011/93840/66333/12499/270049/26938/108148/17155/140481/107895/140484/20442/20451/13039/14423/19164	24
BP	GO:0007026	negative regulation of microtubule depolymerization	7/862	35/29008	6.49018e-05	0.00178207	0.00120275	11789/67886/78926/20257/227634/29877/216965	7
BP	GO:0097106	postsynaptic density organization	7/862	35/29008	6.49018e-05	0.00178207	0.00120275	16180/74342/81907/12404/19211/217692/19266	7
BP	GO:0010769	regulation of cell morphogenesis involved in differentiation	13/862	121/29008	6.58484e-05	0.00178922	0.00120758	108100/12540/13048/14114/110829/16975/18223/14083/19268/231672/13838/19266/665113	13
BP	GO:0051963	regulation of synapse assembly	13/862	121/29008	6.58484e-05	0.00178922	0.00120758	13048/16180/74342/20354/12404/74762/14083/21826/22421/269788/217692/22418/19266	13
BP	GO:0008593	regulation of Notch signaling pathway	11/862	89/29008	6.62467e-05	0.00179072	0.00120859	14165/14461/16969/18011/12162/16450/140484/13855/18128/70423/192119	11
BP	GO:0010594	regulation of endothelial cell migration	16/862	174/29008	6.75909e-05	0.00181079	0.00122214	11482/12168/108655/14461/17257/30955/18760/14182/381290/18607/74769/22421/114715/22418/18128/192119	16
BP	GO:0062197	cellular response to chemical stress	24/862	333/29008	6.76835e-05	0.00181079	0.00122214	12491/14281/108655/74347/78688/18760/19272/19766/18174/56484/71361/74244/76251/56458/100604/231549/60599/14528/50868/22658/20656/227743/19017/234371	24
BP	GO:1904062	regulation of cation transmembrane transport	26/862	376/29008	6.82528e-05	0.00181671	0.00122613	11555/54378/12373/269994/16539/78688/30955/18760/381290/12288/269109/17999/19211/545622/22782/246049/12296/15194/16502/16573/16412/60597/12289/15165/19017/52892	26
BP	GO:0010959	regulation of metal ion transport	29/862	443/29008	7.10411e-05	0.00188044	0.00126915	11421/11555/54378/12373/12489/16539/78688/109305/30955/18760/226781/381290/12288/269109/269587/17999/19211/545622/22782/12296/15216/15194/16502/16573/18439/14681/26557/16412/12289	29
BP	GO:0001959	regulation of cytokine-mediated signaling pathway	13/862	122/29008	7.17286e-05	0.00188044	0.00126915	78688/19766/20963/53323/12977/19268/22036/16179/68350/22418/240518/229096/71966	13
BP	GO:0042177	negative regulation of protein catabolic process	13/862	122/29008	7.17286e-05	0.00188044	0.00126915	223870/21858/252870/66333/545622/13121/13838/15216/24086/228769/93739/52892/19164	13
BP	GO:1900407	regulation of cellular response to oxidative stress	11/862	90/29008	7.34711e-05	0.00191649	0.00129348	12491/108655/74347/78688/19766/56484/71361/74244/14528/20656/227743	11
BP	GO:0043112	receptor metabolic process	17/862	194/29008	7.41426e-05	0.00192439	0.00129881	30878/12491/269994/100017/16976/74342/27418/20963/22042/17999/18806/72238/23892/18693/17920/16412/19164	17
BP	GO:0030900	forebrain development	27/862	400/29008	7.49493e-05	0.0019357	0.00130644	545428/14165/14461/81907/231380/14182/67269/74244/15572/16975/74762/18223/19211/20689/22421/327826/15194/22418/18992/12912/232906/19091/18187/11804/18128/192119/19164	27
BP	GO:0043161	proteasome-mediated ubiquitin-dependent protein catabolic process	28/862	423/29008	7.78268e-05	0.00200011	0.00134991	75452/26554/223870/53323/252870/74244/66861/233902/17999/224826/68053/231672/23806/68970/15216/69259/78913/17155/67245/20439/76857/103573/24086/56317/67128/22214/52563/19164	28
BP	GO:0040001	establishment of mitotic spindle localization	7/862	36/29008	7.85137e-05	0.00200787	0.00135515	14165/76123/16211/72080/68053/15194/16412	7
BP	GO:0002697	regulation of immune effector process	28/862	424/29008	8.10325e-05	0.00206115	0.00139111	12491/16423/223601/63953/14129/108655/14461/64297/105855/235587/20926/20963/22042/66873/214855/225888/18607/320795/18806/20911/15216/15064/107823/18439/21355/22418/12524/56200	28
BP	GO:0006397	mRNA processing	30/862	469/29008	8.13873e-05	0.00206115	0.00139111	231464/74351/72290/78688/384569/211948/230257/24018/234373/20926/227682/15572/93686/20815/16969/14359/237221/66921/56194/67039/193116/67797/70616/219249/17975/19647/20658/27886/67367/232314	30
BP	GO:0035107	appendage morphogenesis	16/862	177/29008	8.2858e-05	0.00207822	0.00140263	14165/14180/12393/20666/14182/12288/20689/22421/23892/12162/98711/20677/22418/18128/192119/19164	16
BP	GO:0035108	limb morphogenesis	16/862	177/29008	8.2858e-05	0.00207822	0.00140263	14165/14180/12393/20666/14182/12288/20689/22421/23892/12162/98711/20677/22418/18128/192119/19164	16
BP	GO:0043010	camera-type eye development	26/862	381/29008	8.46936e-05	0.0021141	0.00142685	11482/11789/12168/14165/14561/19672/20666/101809/67269/12288/13508/14254/20681/12162/327826/14571/98711/330222/114715/329165/232906/22346/22632/12826/15165/225845	26
BP	GO:0070482	response to oxygen levels	22/862	296/29008	8.57713e-05	0.0021308	0.00143812	11555/112407/53417/17257/78688/18174/64707/74244/67579/69219/14254/56458/74769/18806/19211/18693/19883/22346/20656/64602/18128/99237	22
BP	GO:0016055	Wnt signaling pathway	29/862	449/29008	8.9867e-05	0.00220898	0.00149088	219134/11789/26992/26554/14165/14180/64297/16825/240725/72043/21885/93840/56484/56458/93960/19211/72780/20969/22421/23892/20439/20677/22418/19042/14296/18128/19043/665113/19164	29
BP	GO:0030148	sphingolipid biosynthetic process	11/862	92/29008	8.99609e-05	0.00220898	0.00149088	66190/54447/74559/77626/268656/241230/74244/26938/18439/20442/20451	11
BP	GO:1901799	negative regulation of proteasomal protein catabolic process	8/862	49/29008	9.01885e-05	0.00220898	0.00149088	223870/252870/66333/15216/24086/228769/93739/52892	8
BP	GO:0002090	regulation of receptor internalization	10/862	77/29008	9.2468e-05	0.00224375	0.00151435	30878/269994/16976/74342/27418/20963/17999/72238/23892/18693	10
BP	GO:1903363	negative regulation of cellular protein catabolic process	10/862	77/29008	9.2468e-05	0.00224375	0.00151435	223870/252870/66333/13838/15216/24086/228769/93739/52892/19164	10
BP	GO:0001558	regulation of cell growth	29/862	450/29008	9.34076e-05	0.00225605	0.00152265	108151/11482/14025/12168/12540/14268/108655/75426/76500/17257/71254/26425/218877/20354/20357/73379/13508/268709/78926/209212/14083/229681/69737/22401/23892/68350/22418/29869/22632	29
BP	GO:0046328	regulation of JNK cascade	14/862	143/29008	9.69769e-05	0.00231007	0.00155911	12540/63953/17873/19766/26398/26921/22421/22032/22418/15259/60597/68235/216965/665113	14
BP	GO:0198738	cell-cell signaling by wnt	29/862	451/29008	9.7073e-05	0.00231007	0.00155911	219134/11789/26992/26554/14165/14180/64297/16825/240725/72043/21885/93840/56484/56458/93960/19211/72780/20969/22421/23892/20439/20677/22418/19042/14296/18128/19043/665113/19164	29
BP	GO:0048260	positive regulation of receptor-mediated endocytosis	9/862	63/29008	9.74222e-05	0.00231007	0.00155911	30878/100017/20963/12121/18806/72238/23892/15216/18693	9
BP	GO:0015918	sterol transport	12/862	109/29008	9.83009e-05	0.00231007	0.00155911	12491/100017/20652/170460/68767/68865/99031/170459/11307/110460/16179/20479	12
BP	GO:0030301	cholesterol transport	12/862	109/29008	9.83009e-05	0.00231007	0.00155911	12491/100017/20652/170460/68767/68865/99031/170459/11307/110460/16179/20479	12
BP	GO:0106027	neuron projection organization	12/862	109/29008	9.83009e-05	0.00231007	0.00155911	108100/12540/13048/16975/19211/22421/13838/18693/217692/329165/26874/19164	12
BP	GO:0008543	fibroblast growth factor receptor signaling pathway	10/862	78/29008	0.000103277	0.00241612	0.00163069	219134/30878/14165/14180/12393/240725/72043/14182/327826/22418	10
BP	GO:0048284	organelle fusion	14/862	144/29008	0.000104535	0.00242522	0.00163683	67013/353047/20333/228960/20908/58244/22042/11736/16573/68350/108083/53611/56494/67864	14
BP	GO:0045646	regulation of erythrocyte differentiation	8/862	50/29008	0.000104596	0.00242522	0.00163683	67017/14461/16825/105855/223870/56484/78926/93686	8
BP	GO:0006491	N-glycan processing	5/862	17/29008	0.000105239	0.00242934	0.00163961	76051/241230/17155/140481/20451	5
BP	GO:0046578	regulation of Ras protein signal transduction	17/862	200/29008	0.000107892	0.0024784	0.00167272	11548/26554/14165/30955/21858/71544/12977/26921/74769/50753/245666/57295/232906/16412/14745/227743/18128	17
BP	GO:0018210	peptidyl-threonine modification	13/862	127/29008	0.000108465	0.0024784	0.00167272	18760/53323/69181/270049/320795/12162/108148/19877/114715/108099/22418/15259/14423	13
BP	GO:0018108	peptidyl-tyrosine phosphorylation	23/862	322/29008	0.000108789	0.0024784	0.00167272	11421/12491/231134/14165/217039/64297/16194/20354/20963/14182/69181/14254/16975/14083/72065/23892/18011/13838/329165/16412/11804/195018/19164	23
BP	GO:0072659	protein localization to plasma membrane	22/862	301/29008	0.000109402	0.00248153	0.00167483	109346/74105/100017/72585/19340/20908/68767/381290/269109/269116/74205/12296/16573/217893/19877/69035/16412/70231/52892/65962/665113/70423	22
BP	GO:0006813	potassium ion transport	19/862	240/29008	0.000112578	0.00252404	0.00170352	11555/12373/16539/67498/269109/16517/16536/17999/19211/236794/16502/16506/227632/16573/223604/16412/12289/15165/20479	19
BP	GO:0031114	regulation of microtubule depolymerization	7/862	38/29008	0.000112728	0.00252404	0.00170352	11789/67886/78926/20257/227634/29877/216965	7
BP	GO:0051294	establishment of spindle orientation	7/862	38/29008	0.000112728	0.00252404	0.00170352	14165/76123/17758/72080/68053/15194/16412	7
BP	GO:1902903	regulation of supramolecular fiber organization	26/862	388/29008	0.000113663	0.00253409	0.00171031	78321/11789/108100/67886/16423/12540/223601/17257/105855/68767/76820/78926/20410/50876/18693/20257/230837/329165/232906/227634/29877/14745/11519/68166/216965/19164	26
BP	GO:0098698	postsynaptic specialization assembly	6/862	27/29008	0.00011734	0.00260495	0.00175813	16180/74342/12404/19211/217692/19266	6
BP	GO:0036293	response to decreased oxygen levels	19/862	241/29008	0.000118886	0.00262809	0.00177374	11555/112407/53417/17257/78688/18174/64707/67579/69219/14254/74769/18806/19211/18693/19883/22346/64602/18128/99237	19
BP	GO:0060070	canonical Wnt signaling pathway	22/862	303/29008	0.000120367	0.00264305	0.00178384	11789/14165/14180/64297/72043/21885/56484/56458/93960/19211/72780/20969/22421/23892/20439/20677/22418/19042/14296/18128/19043/19164	22
BP	GO:0071774	response to fibroblast growth factor	11/862	95/29008	0.000120576	0.00264305	0.00178384	219134/30878/14165/14180/12393/240725/72043/14182/13712/327826/22418	11
BP	GO:0010469	regulation of signaling receptor activity	14/862	146/29008	0.000121198	0.00264555	0.00178554	11555/269994/12121/19211/232813/23892/18011/228836/15216/16412/60597/11804/19017/19164	14
BP	GO:0043467	regulation of generation of precursor metabolites and energy	14/862	147/29008	0.000130359	0.00283367	0.0019125	11548/12491/211948/19046/69181/12499/56490/16969/18439/108099/77781/19017/52892/19164	14
BP	GO:0016050	vesicle organization	21/862	284/29008	0.000132235	0.00286254	0.00193198	26554/353047/20333/228960/20908/58244/68767/66333/74349/20969/11307/11736/16573/18439/108083/53611/12912/56494/330401/20479/67864	21
BP	GO:0062013	positive regulation of small molecule metabolic process	15/862	166/29008	0.000137302	0.00295648	0.00199539	11548/12491/69181/12499/56458/170459/56490/11307/18439/98711/140858/77781/26874/19017/19164	15
BP	GO:0051047	positive regulation of secretion	27/862	415/29008	0.000137708	0.00295648	0.00199539	30878/12489/14461/381853/16443/19340/20666/20963/269800/14182/74244/18806/64292/20969/20911/11307/74205/15216/16573/18439/20677/26950/56745/12912/12289/20479/78808	27
BP	GO:0007612	learning	16/862	185/29008	0.000139251	0.00295831	0.00199662	11548/11555/17257/231380/12038/12288/54006/15572/15194/214230/12912/94109/16412/214162/60597/195018	16
BP	GO:0060688	regulation of morphogenesis of a branching structure	9/862	66/29008	0.000140752	0.00295831	0.00199662	14025/14165/17257/240725/14182/20681/23892/12162/22418	9
BP	GO:0045762	positive regulation of adenylate cyclase activity	4/862	10/29008	0.000140925	0.00295831	0.00199662	109305/21858/12288/12289	4
BP	GO:0060513	prostatic bud formation	4/862	10/29008	0.000140925	0.00295831	0.00199662	14165/240725/12162/22418	4
BP	GO:0014706	striated muscle tissue development	29/862	461/29008	0.000141485	0.00295831	0.00199662	11548/11555/11789/12540/14180/14281/108655/19766/20666/14182/74244/72949/26398/17168/19211/20681/23892/12162/327826/217082/16468/22439/22418/12912/16412/22632/56198/18128/192119	29
BP	GO:0060572	morphogenesis of an epithelial bud	5/862	18/29008	0.000142158	0.00295831	0.00199662	14165/240725/12162/98711/22418	5
BP	GO:0099150	regulation of postsynaptic specialization assembly	5/862	18/29008	0.000142158	0.00295831	0.00199662	16180/74342/12404/217692/19266	5
BP	GO:0045913	positive regulation of carbohydrate metabolic process	10/862	81/29008	0.00014233	0.00295831	0.00199662	11548/12491/69181/12499/56458/56490/18439/140858/77781/19164	10
BP	GO:0046330	positive regulation of JNK cascade	11/862	97/29008	0.000145579	0.00301382	0.00203409	12540/17873/19766/26398/26921/22421/22032/22418/68235/216965/665113	11
BP	GO:0001763	morphogenesis of a branching structure	19/862	245/29008	0.00014734	0.00303824	0.00205057	14025/14165/17257/240725/93840/14182/12977/14254/72780/20681/23892/12162/327826/98711/22418/94109/12826/18128/192119	19
BP	GO:1903305	regulation of regulated secretory pathway	16/862	186/29008	0.000148241	0.00304477	0.00205497	11555/14461/105855/19340/20963/18607/18806/241770/20911/171180/22421/18439/26431/17920/18128/78808	16
BP	GO:0060537	muscle tissue development	30/862	486/29008	0.00015224	0.00311466	0.00210214	11548/11555/11789/12540/14180/14281/108655/19766/20666/14182/74244/72949/26398/17168/19211/20681/23892/12162/327826/217082/16468/22439/22418/12912/16412/22632/56198/18128/19017/192119	30
BP	GO:0048736	appendage development	17/862	206/29008	0.000154431	0.00313488	0.00211579	12168/14165/14180/12393/20666/14182/12288/20689/22421/23892/12162/98711/20677/22418/18128/192119/19164	17
BP	GO:0060173	limb development	17/862	206/29008	0.000154431	0.00313488	0.00211579	12168/14165/14180/12393/20666/14182/12288/20689/22421/23892/12162/98711/20677/22418/18128/192119/19164	17
BP	GO:0030850	prostate gland development	8/862	53/29008	0.000159654	0.00318378	0.0021488	11789/14165/240725/19211/12162/327826/22418/18128	8
BP	GO:0060043	regulation of cardiac muscle cell proliferation	8/862	53/29008	0.000159654	0.00318378	0.0021488	11789/14180/108655/19766/14182/19211/16468/18128	8
BP	GO:0060412	ventricular septum morphogenesis	8/862	53/29008	0.000159654	0.00318378	0.0021488	12168/20666/93840/107823/20677/22418/56198/18128	8
BP	GO:0072132	mesenchyme morphogenesis	8/862	53/29008	0.000159654	0.00318378	0.0021488	11482/14182/12162/15194/22418/20336/56198/18128	8
BP	GO:0060759	regulation of response to cytokine stimulus	13/862	132/29008	0.000160421	0.00318378	0.0021488	78688/19766/20963/53323/12977/19268/22036/16179/68350/22418/240518/229096/71966	13
BP	GO:0045055	regulated exocytosis	21/862	288/29008	0.000160501	0.00318378	0.0021488	11555/14461/105855/75767/19340/20908/20963/12288/18607/18806/241770/20911/171180/22421/18439/26431/17920/20965/18128/78808/19164	21
BP	GO:0060828	regulation of canonical Wnt signaling pathway	19/862	247/29008	0.000163693	0.00323479	0.00218322	11789/14165/14180/64297/72043/21885/56484/56458/93960/72780/23892/20439/20677/22418/19042/14296/18128/19043/19164	19
BP	GO:0030010	establishment of cell polarity	14/862	151/29008	0.000173262	0.00341096	0.00230212	12540/223601/14165/76123/17758/93840/269152/72080/68053/22421/15194/22418/20336/16412	14
BP	GO:0098657	import into cell	18/862	228/29008	0.000174711	0.00342657	0.00231266	11555/12491/18174/12288/16517/100604/22782/246049/236794/68428/74205/15216/55963/26569/223604/16412/20539/19164	18
BP	GO:0031644	regulation of nervous system process	16/862	189/29008	0.000178312	0.0034841	0.00235149	11555/108100/13032/13048/14129/81907/239102/14182/12404/67374/19211/232813/22421/228836/94185/192119	16
BP	GO:0007019	microtubule depolymerization	8/862	54/29008	0.000182589	0.00355435	0.0023989	11789/67886/73420/78926/20257/227634/29877/216965	8
BP	GO:0099084	postsynaptic specialization organization	7/862	41/29008	0.000185871	0.00359144	0.00242393	16180/74342/81907/12404/19211/217692/19266	7
BP	GO:1901031	regulation of response to reactive oxygen species	7/862	41/29008	0.000185871	0.00359144	0.00242393	12491/108655/78688/19766/56484/14528/75747	7
BP	GO:0040037	negative regulation of fibroblast growth factor receptor signaling pathway	5/862	19/29008	0.000188222	0.00361012	0.00243654	219134/30878/240725/72043/22418	5
BP	GO:1905874	regulation of postsynaptic density organization	5/862	19/29008	0.000188222	0.00361012	0.00243654	16180/74342/12404/217692/19266	5
BP	GO:0016241	regulation of macroautophagy	11/862	100/29008	0.000191273	0.00365521	0.00246697	11555/20333/233789/268656/230895/15194/108083/98732/75747/72512/72344	11
BP	GO:0060998	regulation of dendritic spine development	10/862	84/29008	0.000193156	0.00367771	0.00248216	108100/13048/16443/17257/16975/19211/18011/330222/14745/19164	10
BP	GO:0003002	regionalization	25/862	379/29008	0.000194477	0.0036894	0.00249005	11482/11789/12168/14165/14561/240888/16825/212937/93840/14182/72507/17765/22421/23892/327826/15194/140484/22418/214162/22658/22632/18187/56198/18128/19164	25
BP	GO:0003012	muscle system process	27/862	425/29008	0.000202308	0.00382406	0.00258093	11548/11555/109346/12373/108655/78688/240725/72043/233335/212937/22004/56484/71544/381290/12288/14254/56458/26398/14083/50876/12296/16468/19877/19091/22632/12289/18128	27
BP	GO:1903311	regulation of mRNA metabolic process	21/862	293/29008	0.000203242	0.00382784	0.00258349	231464/15568/384569/211948/230257/20926/15572/74326/93686/20815/16969/14359/67039/19877/74480/17975/52502/20658/229096/78781/192119	21
BP	GO:0006281	DNA repair	30/862	495/29008	0.000208754	0.00389371	0.00262794	75452/14165/235587/233789/93765/252870/30951/76251/15361/225888/103554/72151/75764/13006/16969/110033/22036/71567/107823/14897/235441/338371/98415/22632/107260/232314/19687/68166/216965/234371	30
BP	GO:0048285	organelle fission	30/862	495/29008	0.000208754	0.00389371	0.00262794	11789/73420/12540/26554/223601/69260/16211/59126/64707/68767/74369/13006/50850/72759/224826/68053/110033/12162/74549/68350/22418/56317/330401/22697/52563/16563/19017/67453/68166/20479	30
BP	GO:0090630	activation of GTPase activity	11/862	101/29008	0.000208978	0.00389371	0.00262794	228850/71544/78816/244654/72238/24001/98910/217869/217692/26569/22418	11
BP	GO:0031060	regulation of histone methylation	10/862	85/29008	0.000213164	0.00395757	0.00267104	193796/17257/20926/17765/234135/16468/140858/214162/18193/67367	10
BP	GO:0031642	negative regulation of myelination	4/862	11/29008	0.000216244	0.00398637	0.00269048	13032/67374/19211/94185	4
BP	GO:0034770	histone H4-K20 methylation	4/862	11/29008	0.000216244	0.00398637	0.00269048	225888/103136/107823/238247	4
BP	GO:0048193	Golgi vesicle transport	20/862	274/29008	0.000224565	0.0041252	0.00278417	26554/74105/18760/20333/58244/103694/50771/66913/16562/50850/74205/11736/15194/53611/20336/56494/93739/231834/68166/67864	20
BP	GO:0030111	regulation of Wnt signaling pathway	22/862	317/29008	0.00022845	0.00418184	0.0028224	219134/11789/14165/14180/64297/240725/72043/21885/93840/56484/56458/93960/72780/23892/20439/20677/22418/19042/14296/18128/19043/19164	22
BP	GO:0008361	regulation of cell size	17/862	213/29008	0.000230115	0.00419758	0.00283303	108151/14025/12168/14268/218877/20354/20357/66333/13508/19211/19713/69737/18439/22439/22418/12912/29869	17
BP	GO:0035019	somatic stem cell population maintenance	8/862	56/29008	0.000236602	0.00430087	0.00290274	11789/14165/14461/16825/93840/22421/12162/20677	8
BP	GO:0001654	eye development	27/862	430/29008	0.000243754	0.0044155	0.0029801	11482/11789/12168/14165/14180/14561/19672/20666/101809/67269/12288/13508/14254/20681/12162/327826/14571/98711/330222/114715/329165/232906/22346/22632/12826/15165/225845	27
BP	GO:0010001	glial cell differentiation	19/862	255/29008	0.000246133	0.00442786	0.00298844	63953/14165/17257/20666/12799/17391/19211/20681/13838/14912/18693/20677/18992/20336/94185/18128/67453/192119/19164	19
BP	GO:0090257	regulation of muscle system process	19/862	255/29008	0.000246133	0.00442786	0.00298844	11548/11555/109346/12373/108655/78688/212937/56484/71544/381290/12288/14254/56458/14083/16468/19877/19091/22632/18128	19
BP	GO:0010770	positive regulation of cell morphogenesis involved in differentiation	11/862	103/29008	0.000248573	0.00445638	0.00300769	108100/12540/13048/110829/16975/18223/19268/231672/13838/19266/665113	11
BP	GO:0060411	cardiac septum morphogenesis	10/862	87/29008	0.000258425	0.00461713	0.00311619	12168/20666/93840/12162/107823/20677/22418/18187/56198/18128	10
BP	GO:0003085	negative regulation of systemic arterial blood pressure	6/862	31/29008	0.000263765	0.00468049	0.00315895	11555/30878/12168/12491/71544/20656	6
BP	GO:0086010	membrane depolarization during action potential	6/862	31/29008	0.000263765	0.00468049	0.00315895	12288/545622/20273/12296/20269/12289	6
BP	GO:0007178	transmembrane receptor protein serine/threonine kinase signaling pathway	25/862	387/29008	0.000266932	0.00470834	0.00317775	11482/12168/14165/14180/14281/14561/69260/19272/68799/12393/20666/101809/240725/329506/108075/14083/16969/23892/12162/15216/114715/22418/12912/19042/18128	25
BP	GO:0030323	respiratory tube development	18/862	236/29008	0.00026714	0.00470834	0.00317775	11421/12168/12540/14165/14180/108655/76123/20666/93840/14182/13712/22032/98711/22418/12912/71966/18128/192119	18
BP	GO:0018209	peptidyl-serine modification	24/862	365/29008	0.000271214	0.00476337	0.00321489	217039/59126/18760/19766/233789/20963/22042/381290/69181/18607/320795/19211/103136/19713/108148/19877/22418/170755/24086/15259/18193/29869/14423/227743	24
BP	GO:0150063	visual system development	27/862	433/29008	0.000272088	0.00476337	0.00321489	11482/11789/12168/14165/14180/14561/19672/20666/101809/67269/12288/13508/14254/20681/12162/327826/14571/98711/330222/114715/329165/232906/22346/22632/12826/15165/225845	27
BP	GO:1905330	regulation of morphogenesis of an epithelium	9/862	72/29008	0.000276281	0.00481701	0.00325109	14165/108655/240725/14182/93960/20681/23892/12162/22418	9
BP	GO:0002700	regulation of production of molecular mediator of immune response	15/862	177/29008	0.000277597	0.00481701	0.00325109	12491/108655/64297/235587/20926/22042/66873/214855/225888/320795/15216/107823/22418/12524/56200	15
BP	GO:0016482	cytosolic transport	14/862	158/29008	0.000277922	0.00481701	0.00325109	17257/228960/58244/72477/252870/74349/16562/72238/101240/11736/16573/53611/231834/69091	14
BP	GO:0046777	protein autophosphorylation	18/862	237/29008	0.000281256	0.00485865	0.0032792	11421/59126/18760/19766/20874/233789/98267/20963/14182/14254/14083/72065/23892/13838/16179/29869/216965/665113	18
BP	GO:0031589	cell-substrate adhesion	24/862	366/29008	0.000282293	0.00486047	0.00328042	11482/12491/12540/14114/14268/226519/16825/27418/19272/20874/110829/12977/268709/26921/18607/74769/19211/14083/20410/23892/19877/16412/18128/192119	24
BP	GO:0003281	ventricular septum development	10/862	88/29008	0.00028391	0.00486859	0.00328591	12168/20666/93840/17168/327826/107823/20677/22418/56198/18128	10
BP	GO:0021700	developmental maturation	23/862	344/29008	0.000284631	0.00486859	0.00328591	14025/67017/14461/14561/17257/230257/12393/20354/68767/14182/56484/269116/19211/19713/20681/16969/23892/18011/18039/22418/13039/18128/19164	23
BP	GO:0061098	positive regulation of protein tyrosine kinase activity	7/862	44/29008	0.000293273	0.00500001	0.0033746	11421/231134/64297/16975/23892/18011/13838	7
BP	GO:0071456	cellular response to hypoxia	11/862	105/29008	0.000294322	0.00500155	0.00337564	11555/112407/53417/78688/64707/69219/74769/19211/19883/22346/18128	11
BP	GO:0051403	stress-activated MAPK cascade	18/862	238/29008	0.000296017	0.00501403	0.00338407	12540/63953/17873/19766/56458/26398/26921/14083/22421/22032/16179/22418/15259/60597/68235/227154/216965/665113	18
BP	GO:0043393	regulation of protein binding	17/862	218/29008	0.000302271	0.00508351	0.00343096	11421/11555/12540/100017/16976/17257/233744/66573/269587/19268/15216/19877/72512/22418/11519/11804/19164	17
BP	GO:0014009	glial cell proliferation	8/862	58/29008	0.000303043	0.00508351	0.00343096	20666/12977/14254/14083/20677/12912/18128/192119	8
BP	GO:0045778	positive regulation of ossification	8/862	58/29008	0.000303043	0.00508351	0.00343096	11555/12168/12393/20666/110789/12162/18439/22418	8
BP	GO:0008542	visual learning	9/862	73/29008	0.000306939	0.00509968	0.00344187	11548/17257/12288/54006/15194/12912/16412/214162/195018	9
BP	GO:0033209	tumor necrosis factor-mediated signaling pathway	9/862	73/29008	0.000306939	0.00509968	0.00344187	78688/19766/20963/53323/56484/110829/22036/240518/71966	9
BP	GO:0060997	dendritic spine morphogenesis	9/862	73/29008	0.000306939	0.00509968	0.00344187	108100/12540/13048/16975/19211/22421/13838/217692/329165	9
BP	GO:1904375	regulation of protein localization to cell periphery	13/862	141/29008	0.000308553	0.00511022	0.00344899	76123/100017/72585/20908/381290/269109/269587/72080/74205/245666/16573/16412/665113	13
BP	GO:0048880	sensory system development	27/862	437/29008	0.00031439	0.00518008	0.00349614	11482/11789/12168/14165/14180/14561/19672/20666/101809/67269/12288/13508/14254/20681/12162/327826/14571/98711/330222/114715/329165/232906/22346/22632/12826/15165/225845	27
BP	GO:0000132	establishment of mitotic spindle orientation	6/862	32/29008	0.000316533	0.00518008	0.00349614	14165/76123/72080/68053/15194/16412	6
BP	GO:0071281	cellular response to iron ion	4/862	12/29008	0.000316743	0.00518008	0.00349614	22042/15216/64602/53945	4
BP	GO:0072697	protein localization to cell cortex	4/862	12/29008	0.000316743	0.00518008	0.00349614	76123/26425/269587/72080	4
BP	GO:0031669	cellular response to nutrient levels	16/862	199/29008	0.000320091	0.00521848	0.00352205	277854/18760/56484/74244/67579/268709/56458/78926/17168/18693/75747/19775/108099/14827/93739/64602	16
BP	GO:0048675	axon extension	13/862	142/29008	0.000330588	0.00537283	0.00362622	108151/12168/14268/218877/20354/20357/13508/236794/69737/22418/16412/29869/18187	13
BP	GO:0098739	import across plasma membrane	15/862	180/29008	0.000332612	0.00538618	0.00363523	11555/12491/18174/12288/16517/100604/22782/246049/236794/15216/55963/223604/16412/20539/19164	15
BP	GO:1901890	positive regulation of cell junction assembly	12/862	124/29008	0.000333474	0.00538618	0.00363523	242653/13048/16180/74342/20354/110829/12404/26921/21826/22421/19877/19266	12
BP	GO:0006509	membrane protein ectodomain proteolysis	7/862	45/29008	0.000338479	0.00545014	0.00367841	208117/80898/21858/68318/545622/18439/19164	7
BP	GO:0042593	glucose homeostasis	20/862	283/29008	0.000342129	0.00549196	0.00370663	11548/12491/223527/68837/64297/18575/56484/74244/12288/56458/231549/56490/11307/16573/75747/20677/26950/94109/98415/12289	20
BP	GO:0032886	regulation of microtubule-based process	19/862	262/29008	0.000345976	0.00553668	0.00373681	11789/67886/73420/76123/17257/26425/235587/12695/12121/268709/78926/66140/19877/20257/103573/227634/29877/216965/20479	19
BP	GO:0071900	regulation of protein serine/threonine kinase activity	23/862	349/29008	0.000349117	0.00556986	0.00375921	11555/11789/63953/30955/20963/93840/14182/381290/69171/14254/26398/74769/19211/12162/13838/15194/16179/18439/108099/22418/15259/19164/23994	23
BP	GO:0061136	regulation of proteasomal protein catabolic process	15/862	181/29008	0.00035292	0.00561336	0.00378856	223870/53323/252870/66333/74244/231672/23806/15216/103573/24086/19192/228769/93739/52892/19164	15
BP	GO:0033500	carbohydrate homeostasis	20/862	284/29008	0.00035803	0.00567702	0.00383153	11548/12491/223527/68837/64297/18575/56484/74244/12288/56458/231549/56490/11307/16573/75747/20677/26950/94109/98415/12289	20
BP	GO:0046620	regulation of organ growth	12/862	125/29008	0.000359098	0.00567702	0.00383153	11789/14180/108655/19766/14182/12288/19211/14083/16468/52357/22632/18128	12
BP	GO:2001234	negative regulation of apoptotic signaling pathway	18/862	242/29008	0.000362008	0.00570573	0.0038509	14165/15201/69260/78688/19766/74769/15194/20439/170755/240518/60597/22658/19192/227154/20656/93734/234371/19164	18
BP	GO:2000146	negative regulation of cell motility	21/862	306/29008	0.000364446	0.00572685	0.00386516	11482/242653/63953/14114/70771/17257/19272/240725/56484/381290/19211/14083/72065/60599/23892/13838/380916/114715/19091/18128/19017	21
BP	GO:0042326	negative regulation of phosphorylation	25/862	396/29008	0.000376085	0.00576943	0.0038939	11789/52840/63953/14114/17873/217039/20354/68767/66861/74769/320795/19211/103136/23892/12162/100037258/108083/19877/114715/108099/108954/15259/52468/19017/19164	25
BP	GO:0042982	amyloid precursor protein metabolic process	9/862	75/29008	0.000376717	0.00576943	0.0038939	208117/100017/20652/233744/68318/11307/13838/19877/19164	9
BP	GO:0010614	negative regulation of cardiac muscle hypertrophy	6/862	33/29008	0.000377225	0.00576943	0.0038939	108655/381290/56458/16468/22632/18128	6
BP	GO:0021697	cerebellar cortex formation	6/862	33/29008	0.000377225	0.00576943	0.0038939	16825/67269/12404/22421/19883/67453	6
BP	GO:0040036	regulation of fibroblast growth factor receptor signaling pathway	6/862	33/29008	0.000377225	0.00576943	0.0038939	219134/30878/12393/240725/72043/22418	6
BP	GO:0055022	negative regulation of cardiac muscle tissue growth	6/862	33/29008	0.000377225	0.00576943	0.0038939	11789/108655/19766/19211/16468/22632	6
BP	GO:0060740	prostate gland epithelium morphogenesis	6/862	33/29008	0.000377225	0.00576943	0.0038939	14165/240725/12162/327826/22418/18128	6
BP	GO:0061117	negative regulation of heart growth	6/862	33/29008	0.000377225	0.00576943	0.0038939	11789/108655/19766/19211/16468/22632	6
BP	GO:0099068	postsynapse assembly	6/862	33/29008	0.000377225	0.00576943	0.0038939	16180/74342/12404/19211/217692/19266	6
BP	GO:0071805	potassium ion transmembrane transport	16/862	202/29008	0.000378214	0.00576943	0.0038939	12373/16539/67498/269109/16517/16536/17999/19211/236794/16502/16506/227632/223604/16412/12289/15165	16
BP	GO:0051098	regulation of binding	25/862	397/29008	0.000390355	0.00593726	0.00400717	11421/11555/12540/100017/16976/17257/233532/20666/233744/68040/66573/269587/19268/16969/13838/15216/19877/72512/22418/15259/18193/98415/11519/11804/19164	25
BP	GO:0010039	response to iron ion	5/862	22/29008	0.00039587	0.00599951	0.00404918	22042/73649/15216/64602/53945	5
BP	GO:0007051	spindle organization	15/862	183/29008	0.000396747	0.00599951	0.00404918	73420/76123/16211/17758/17257/235587/668880/22154/68767/74369/13006/50850/16563/20479/192119	15
BP	GO:0006906	vesicle fusion	11/862	109/29008	0.000407304	0.00614134	0.00414491	353047/20333/228960/20908/58244/11736/16573/108083/53611/56494/67864	11
BP	GO:0010976	positive regulation of neuron projection development	17/862	224/29008	0.00041407	0.00622537	0.00420162	108100/14025/13048/64297/16180/77480/18760/14182/15572/16975/19713/12162/80987/20257/22418/232906/16412	17
BP	GO:0048659	smooth muscle cell proliferation	15/862	184/29008	0.000420357	0.00630173	0.00425316	30878/12168/14180/108655/16194/100017/78688/14254/19211/14083/327826/16179/19091/20656/19017	15
BP	GO:0061448	connective tissue development	20/862	288/29008	0.000428257	0.00640177	0.00432067	12168/14180/16194/12393/240725/72043/14182/214855/12977/67216/20681/22421/16969/23892/12162/22418/18128/225845/19017/192119	20
BP	GO:0046887	positive regulation of hormone secretion	14/862	165/29008	0.000432737	0.00645026	0.0043534	30878/381853/16443/20666/14182/74244/11307/15216/16573/20677/26950/56745/12912/12289	14
BP	GO:0016525	negative regulation of angiogenesis	11/862	110/29008	0.000440626	0.0064566	0.00435768	11555/12491/17257/240725/381290/14254/74769/21826/19877/114715/13855	11
BP	GO:0021954	central nervous system neuron development	10/862	93/29008	0.000445015	0.0064566	0.00435768	14461/384569/14182/67269/74244/19211/14083/13838/232906/18187	10
BP	GO:0044344	cellular response to fibroblast growth factor stimulus	10/862	93/29008	0.000445015	0.0064566	0.00435768	219134/30878/14165/14180/12393/240725/72043/14182/327826/22418	10
BP	GO:0061640	cytoskeleton-dependent cytokinesis	10/862	93/29008	0.000445015	0.0064566	0.00435768	11789/68767/74369/24050/50850/19877/56526/20658/68166/20479	10
BP	GO:0016331	morphogenesis of embryonic epithelium	15/862	185/29008	0.000445161	0.0064566	0.00435768	14165/20666/240725/93840/54006/19713/20681/23892/12162/15194/16450/98711/20677/22418/232906	15
BP	GO:0006110	regulation of glycolytic process	7/862	47/29008	0.000445597	0.0064566	0.00435768	12499/56490/16969/18439/108099/19017/19164	7
BP	GO:0003156	regulation of animal organ formation	6/862	34/29008	0.000446642	0.0064566	0.00435768	14165/240725/14182/12162/327826/22418	6
BP	GO:0060512	prostate gland morphogenesis	6/862	34/29008	0.000446642	0.0064566	0.00435768	14165/240725/12162/327826/22418/18128	6
BP	GO:0035376	sterol import	4/862	13/29008	0.000446777	0.0064566	0.00435768	12491/170460/68767/170459	4
BP	GO:0070508	cholesterol import	4/862	13/29008	0.000446777	0.0064566	0.00435768	12491/170460/68767/170459	4
BP	GO:1900038	negative regulation of cellular response to hypoxia	4/862	13/29008	0.000446777	0.0064566	0.00435768	78688/69219/74769/22346	4
BP	GO:0061138	morphogenesis of a branching epithelium	17/862	226/29008	0.000458523	0.00659772	0.00445292	14165/240725/93840/14182/12977/14254/72780/20681/23892/12162/327826/98711/22418/94109/12826/18128/192119	17
BP	GO:0007632	visual behavior	9/862	77/29008	0.00045907	0.00659772	0.00445292	11548/17257/12288/54006/15194/12912/16412/214162/195018	9
BP	GO:0071695	anatomical structure maturation	20/862	290/29008	0.000467658	0.00670267	0.00452376	14025/67017/14461/14561/17257/230257/12393/20354/68767/14182/56484/269116/19713/20681/16969/23892/22418/13039/18128/19164	20
BP	GO:0051058	negative regulation of small GTPase mediated signal transduction	8/862	62/29008	0.000481657	0.0068844	0.00464641	11548/26554/223601/21858/71544/232906/16412/227743	8
BP	GO:0031098	stress-activated protein kinase signaling cascade	18/862	248/29008	0.000484819	0.00689377	0.00465274	12540/63953/17873/19766/56458/26398/26921/14083/22421/22032/16179/22418/15259/60597/68235/227154/216965/665113	18
BP	GO:0055072	iron ion homeostasis	10/862	94/29008	0.000484956	0.00689377	0.00465274	26425/18174/22042/73649/68428/15216/15194/20656/64602/53945	10
BP	GO:0071359	cellular response to dsRNA	5/862	23/29008	0.000493531	0.00699661	0.00472215	211948/68350/18439/72512/78781	5
BP	GO:0031062	positive regulation of histone methylation	7/862	48/29008	0.000508449	0.00716913	0.00483858	17257/17765/234135/16468/140858/214162/67367	7
BP	GO:0034205	amyloid-beta formation	7/862	48/29008	0.000508449	0.00716913	0.00483858	208117/233744/68318/11307/13838/19877/19164	7
BP	GO:0003279	cardiac septum development	12/862	130/29008	0.000513616	0.00721051	0.00486651	12168/20666/93840/17168/12162/327826/107823/20677/22418/18187/56198/18128	12
BP	GO:2000181	negative regulation of blood vessel morphogenesis	11/862	112/29008	0.000514148	0.00721051	0.00486651	11555/12491/17257/240725/381290/14254/74769/21826/19877/114715/13855	11
BP	GO:2001236	regulation of extrinsic apoptotic signaling pathway	14/862	168/29008	0.000518764	0.00725574	0.00489704	14165/78688/19766/14182/17153/19211/19713/15194/20439/14827/170755/240518/19192/227154	14
BP	GO:0014741	negative regulation of muscle hypertrophy	6/862	35/29008	0.000525622	0.00733201	0.00494851	108655/381290/56458/16468/22632/18128	6
BP	GO:0030336	negative regulation of cell migration	20/862	293/29008	0.000532656	0.00737889	0.00498016	11482/242653/63953/70771/17257/19272/240725/56484/381290/19211/14083/72065/60599/23892/13838/380916/114715/19091/18128/19017	20
BP	GO:0051258	protein polymerization	20/862	293/29008	0.000532656	0.00737889	0.00498016	11789/108100/67886/12373/223601/17257/105855/53323/68767/76820/268709/50876/18039/18693/20257/329165/227634/29877/11519/68166	20
BP	GO:0051271	negative regulation of cellular component movement	21/862	315/29008	0.000533226	0.00737889	0.00498016	11482/242653/63953/14114/70771/17257/19272/240725/56484/381290/19211/14083/72065/60599/23892/13838/380916/114715/19091/18128/19017	21
BP	GO:0010563	negative regulation of phosphorus metabolic process	27/862	453/29008	0.00054748	0.00753459	0.00508524	11789/52840/63953/14114/17873/217039/105855/20354/68767/66861/74769/320795/19211/103136/23892/12162/100037258/107895/108083/19877/114715/108099/108954/15259/52468/19017/19164	27
BP	GO:0045936	negative regulation of phosphate metabolic process	27/862	453/29008	0.00054748	0.00753459	0.00508524	11789/52840/63953/14114/17873/217039/105855/20354/68767/66861/74769/320795/19211/103136/23892/12162/100037258/107895/108083/19877/114715/108099/108954/15259/52468/19017/19164	27
BP	GO:0032874	positive regulation of stress-activated MAPK cascade	12/862	131/29008	0.000550425	0.00753459	0.00508524	12540/17873/19766/26398/26921/22421/22032/22418/60597/68235/216965/665113	12
BP	GO:0055017	cardiac muscle tissue growth	11/862	113/29008	0.000554587	0.00753459	0.00508524	11548/11789/14180/108655/19766/14182/26398/19211/16468/22632/18128	11
BP	GO:0090174	organelle membrane fusion	11/862	113/29008	0.000554587	0.00753459	0.00508524	353047/20333/228960/20908/58244/11736/16573/108083/53611/56494/67864	11
BP	GO:1901343	negative regulation of vasculature development	11/862	113/29008	0.000554587	0.00753459	0.00508524	11555/12491/17257/240725/381290/14254/74769/21826/19877/114715/13855	11
BP	GO:2001022	positive regulation of response to DNA damage stimulus	11/862	113/29008	0.000554587	0.00753459	0.00508524	14165/235587/93765/30951/225888/68428/14359/114715/72567/68166/234371	11
BP	GO:0000302	response to reactive oxygen species	15/862	189/29008	0.000557305	0.00755008	0.00509569	12491/14281/108655/78688/19272/19766/56484/74244/76251/18806/14528/75747/108954/22658/20656	15
BP	GO:0042060	wound healing	23/862	361/29008	0.000558622	0.00755008	0.00509569	11482/11555/12491/242653/54357/14114/14165/14268/14461/16194/20963/93840/73379/74769/19211/14083/20969/22421/22418/56745/232906/16412/19091	23
BP	GO:1901214	regulation of neuron death	24/862	384/29008	0.000562455	0.00758224	0.0051174	12540/112407/14281/16443/74347/17257/226781/56484/74244/67579/12977/13712/26398/18607/19268/15194/18039/19877/22418/12912/20656/234734/19017/19164	24
BP	GO:0031111	negative regulation of microtubule polymerization or depolymerization	7/862	49/29008	0.000578159	0.00775387	0.00523324	11789/67886/78926/20257/227634/29877/216965	7
BP	GO:0048010	vascular endothelial growth factor receptor signaling pathway	7/862	49/29008	0.000578159	0.00775387	0.00523324	14165/14180/18760/240725/14254/17999/13855	7
BP	GO:0071496	cellular response to external stimulus	20/862	295/29008	0.000580217	0.00776151	0.00523839	277854/14281/18760/22042/56484/74244/67579/268709/56458/78926/17168/18439/18693/75747/19775/108099/14827/232906/93739/64602	20
BP	GO:0006486	protein glycosylation	15/862	190/29008	0.000588835	0.00783661	0.00528908	66248/241230/16430/320011/66333/12499/270049/26938/108148/107895/140484/20442/20451/14423/19164	15
BP	GO:0043413	macromolecule glycosylation	15/862	190/29008	0.000588835	0.00783661	0.00528908	66248/241230/16430/320011/66333/12499/270049/26938/108148/107895/140484/20442/20451/14423/19164	15
BP	GO:0018105	peptidyl-serine phosphorylation	22/862	340/29008	0.00059408	0.00788565	0.00532217	217039/59126/18760/19766/233789/20963/22042/381290/69181/18607/320795/19211/103136/19713/19877/22418/170755/24086/15259/18193/29869/227743	22
BP	GO:0050921	positive regulation of chemotaxis	13/862	151/29008	0.000596702	0.00788565	0.00532217	12168/14165/14268/105855/18760/20908/14182/12977/13508/14083/22418/11876/14745	13
BP	GO:0050435	amyloid-beta metabolic process	8/862	64/29008	0.000598566	0.00788565	0.00532217	11421/208117/233744/68318/11307/13838/19877/19164	8
BP	GO:0060999	positive regulation of dendritic spine development	8/862	64/29008	0.000598566	0.00788565	0.00532217	108100/13048/16443/17257/16975/18011/14745/19164	8
BP	GO:0002699	positive regulation of immune effector process	20/862	296/29008	0.000605345	0.00794673	0.0053634	12491/223601/14129/108655/14461/64297/20963/22042/214855/225888/18607/18806/20911/15064/107823/18439/21355/22418/12524/56200	20
BP	GO:0031345	negative regulation of cell projection organization	16/862	211/29008	0.000610226	0.00794673	0.0053634	108151/14025/17758/218877/20354/20357/19211/14083/19268/13838/20257/22418/16412/14745/29869/19164	16
BP	GO:0018410	C-terminal protein amino acid modification	4/862	14/29008	0.000610818	0.00794673	0.0053634	67269/74244/69737/57295	4
BP	GO:1902514	regulation of calcium ion transmembrane transport via high voltage-gated calcium channel	4/862	14/29008	0.000610818	0.00794673	0.0053634	54378/12288/12296/12289	4
BP	GO:1905809	negative regulation of synapse organization	4/862	14/29008	0.000610818	0.00794673	0.0053634	12404/74762/14083/22418	4
BP	GO:0090092	regulation of transmembrane receptor protein serine/threonine kinase signaling pathway	18/862	253/29008	0.000613161	0.00795737	0.00537058	11482/12168/14165/14180/14561/69260/20666/101809/240725/329506/16969/23892/12162/15216/114715/22418/19042/18128	18
BP	GO:0006869	lipid transport	24/862	387/29008	0.000627452	0.00810697	0.00547155	11421/12491/110611/100017/231999/20652/170460/20963/68767/68865/50771/99031/64292/170459/11307/110460/74205/16179/18439/26569/56745/235283/26874/20479	24
BP	GO:0090596	sensory organ morphogenesis	21/862	319/29008	0.000627797	0.00810697	0.00547155	14165/14180/14461/14561/20666/212937/93840/14182/67269/13508/14254/20681/12162/327826/330222/22418/17920/329165/22346/22632/15165	21
BP	GO:0070304	positive regulation of stress-activated protein kinase signaling cascade	12/862	133/29008	0.000630718	0.00812459	0.00548344	12540/17873/19766/26398/26921/22421/22032/22418/60597/68235/216965/665113	12
BP	GO:0030324	lung development	17/862	233/29008	0.000648027	0.00832698	0.00562004	11421/12168/12540/14165/14180/108655/76123/20666/93840/14182/13712/98711/22418/12912/71966/18128/192119	17
BP	GO:0007389	pattern specification process	28/862	482/29008	0.000650526	0.00833856	0.00562785	11482/66248/11789/12168/14165/14561/240888/16825/212937/93840/14182/72507/17765/22421/23892/12162/327826/15194/140484/22418/214162/22658/22632/18187/14296/56198/18128/19164	28
BP	GO:0032835	glomerulus development	8/862	65/29008	0.000665058	0.00846245	0.00571147	16194/240725/72043/93840/19713/12162/56198/18128	8
BP	GO:0051148	negative regulation of muscle cell differentiation	8/862	65/29008	0.000665058	0.00846245	0.00571147	12168/14180/108655/17257/18019/327826/22632/18128	8
BP	GO:0098930	axonal transport	8/862	65/29008	0.000665058	0.00846245	0.00571147	17257/81907/67269/16562/50850/16573/18039/21750	8
BP	GO:1901880	negative regulation of protein depolymerization	9/862	81/29008	0.000668302	0.00848304	0.00572537	11789/67886/78926/50876/20257/227634/29877/11519/216965	9
BP	GO:0009791	post-embryonic development	12/862	134/29008	0.00067441	0.00853603	0.00576113	17257/74244/13508/14254/269209/14406/214162/17850/20656/64602/192119/19164	12
BP	GO:0098742	cell-cell adhesion via plasma-membrane adhesion molecules	16/862	213/29008	0.000675748	0.00853603	0.00576113	545428/16180/11658/12404/13508/74762/17391/75599/18526/93885/74769/19268/19713/210801/330222/19266	16
BP	GO:0003018	vascular process in circulatory system	17/862	234/29008	0.000679933	0.00856815	0.00578281	11421/11548/11555/30878/12168/12491/276829/71544/12288/69219/14083/14528/19877/26569/232906/19091/20656	17
BP	GO:0008306	associative learning	11/862	116/29008	0.00069215	0.00868016	0.0058584	11548/11555/17257/12288/54006/15194/12912/94109/16412/214162/195018	11
BP	GO:0043534	blood vessel endothelial cell migration	11/862	116/29008	0.00069215	0.00868016	0.0058584	11482/14461/17257/18760/14182/381290/23892/114715/16412/22346/18128	11
BP	GO:0042552	myelination	14/862	173/29008	0.00069442	0.00868774	0.00586352	66190/13032/67374/17153/228576/269116/19211/14912/22439/18992/94185/26874/67453/192119	14
BP	GO:0019318	hexose metabolic process	18/862	256/29008	0.000703413	0.00877919	0.00592525	11548/12491/68837/76051/67013/19046/252870/69181/56458/14571/140481/140484/19883/140858/56745/77781/381694/18641	18
BP	GO:0001666	response to hypoxia	16/862	214/29008	0.000710701	0.00884899	0.00597235	11555/112407/53417/17257/78688/18174/64707/69219/14254/74769/18806/19211/19883/22346/18128/99237	16
BP	GO:0032365	intracellular lipid transport	6/862	37/29008	0.000715821	0.00889151	0.00600105	100017/231999/68865/170459/11307/26874	6
BP	GO:0032956	regulation of actin cytoskeleton organization	23/862	368/29008	0.000725755	0.0089935	0.00606988	78321/108100/16423/12540/223601/105855/246710/93840/68767/76820/268709/20410/50876/18693/19877/230837/329165/232906/14745/11519/13039/68166/216965	23
BP	GO:0014855	striated muscle cell proliferation	9/862	82/29008	0.000731235	0.00903994	0.00610123	11789/14180/108655/19766/14182/19211/16468/18128/67367	9
BP	GO:0001505	regulation of neurotransmitter levels	18/862	257/29008	0.000735927	0.0090515	0.00610903	11555/17161/20908/67269/12038/241770/22782/20911/171180/22421/18439/26431/17920/16412/20965/22343/78808/19164	18
BP	GO:0016239	positive regulation of macroautophagy	8/862	66/29008	0.000737376	0.0090515	0.00610903	11555/268656/230895/15194/108083/98732/75747/72512	8
BP	GO:0060038	cardiac muscle cell proliferation	8/862	66/29008	0.000737376	0.0090515	0.00610903	11789/14180/108655/19766/14182/19211/16468/18128	8
BP	GO:0008089	anterograde axonal transport	7/862	51/29008	0.000740269	0.00906387	0.00611738	17257/67269/16562/50850/16573/18039/21750	7
BP	GO:0035024	negative regulation of Rho protein signal transduction	5/862	25/29008	0.000741858	0.00906387	0.00611738	11548/26554/71544/232906/16412	5
BP	GO:0050679	positive regulation of epithelial cell proliferation	16/862	215/29008	0.000747184	0.00910405	0.0061445	11482/30878/12168/12540/14165/14180/108655/14461/18760/20666/14182/22421/22418/22346/18128/192119	16
BP	GO:0016032	viral process	22/862	346/29008	0.000748637	0.00910405	0.0061445	12540/14114/211948/19766/233532/74244/12121/72949/74522/17999/20815/98910/66201/13030/98415/78781/13039/18128/20853/20479/229663/192119	22
BP	GO:0034101	erythrocyte homeostasis	13/862	155/29008	0.000763203	0.00925961	0.00624949	67017/14461/16825/105855/230257/223870/18174/56484/78926/93686/16969/238247/64602	13
BP	GO:0032970	regulation of actin filament-based process	25/862	416/29008	0.000768088	0.00927038	0.00625676	78321/108100/12373/16423/12540/223601/105855/246710/93840/68767/12288/76820/268709/20410/50876/18693/19877/230837/329165/232906/14745/11519/13039/68166/216965	25
BP	GO:0014065	phosphatidylinositol 3-kinase signaling	12/862	136/29008	0.000769422	0.00927038	0.00625676	14268/30955/20354/12499/14254/64436/17999/74769/18806/19211/14083/65962	12
BP	GO:0030278	regulation of ossification	12/862	136/29008	0.000769422	0.00927038	0.00625676	11555/12168/12393/20666/12977/110789/23892/11732/12162/18439/22418/18128	12
BP	GO:0042147	retrograde transport, endosome to Golgi	9/862	83/29008	0.000798916	0.00960356	0.00648163	228960/58244/72477/252870/72238/11736/53611/231834/69091	9
BP	GO:0010634	positive regulation of epithelial cell migration	13/862	156/29008	0.000810441	0.00966654	0.00652413	12168/54357/14165/108655/14461/30955/18760/14182/26921/74769/22421/22418/192119	13
BP	GO:0048103	somatic stem cell division	4/862	15/29008	0.00081342	0.00966654	0.00652413	93840/22421/18128/51886	4
BP	GO:0051547	regulation of keratinocyte migration	4/862	15/29008	0.00081342	0.00966654	0.00652413	54357/14165/26921/19211	4
BP	GO:0061577	calcium ion transmembrane transport via high voltage-gated calcium channel	4/862	15/29008	0.00081342	0.00966654	0.00652413	54378/12288/12296/12289	4
BP	GO:2000811	negative regulation of anoikis	4/862	15/29008	0.00081342	0.00966654	0.00652413	21885/14083/16412/18128	4
BP	GO:0097191	extrinsic apoptotic signaling pathway	17/862	238/29008	0.000821377	0.00970466	0.00654986	14165/78688/19766/14182/56484/17153/19211/19713/15194/18439/20439/69035/14827/170755/240518/19192/227154	17
BP	GO:0007272	ensheathment of neurons	14/862	176/29008	0.000822208	0.00970466	0.00654986	66190/13032/67374/17153/228576/269116/19211/14912/22439/18992/94185/26874/67453/192119	14
BP	GO:0008366	axon ensheathment	14/862	176/29008	0.000822208	0.00970466	0.00654986	66190/13032/67374/17153/228576/269116/19211/14912/22439/18992/94185/26874/67453/192119	14
BP	GO:0008654	phospholipid biosynthetic process	16/862	217/29008	0.000824957	0.00971513	0.00655692	28169/52123/114663/76500/30955/28042/233789/54607/268656/67216/74769/18806/74205/108083/27399/225845	16
BP	GO:1905606	regulation of presynapse assembly	6/862	38/29008	0.0008289	0.00973958	0.00657343	16180/74342/12404/74762/22421/19266	6
BP	GO:0001933	negative regulation of protein phosphorylation	22/862	349/29008	0.000838196	0.00982667	0.00663221	11789/52840/63953/14114/17873/217039/20354/66861/74769/320795/19211/103136/23892/12162/100037258/114715/108099/108954/15259/52468/19017/19164	22
BP	GO:0032479	regulation of type I interferon production	10/862	101/29008	0.000856066	0.0099571	0.00672024	20963/56490/22036/216877/16179/72512/240518/22632/78781/19043	10
BP	GO:0043502	regulation of muscle adaptation	10/862	101/29008	0.000856066	0.0099571	0.00672024	108655/78688/56484/381290/56458/14083/16468/19877/22632/18128	10
BP	GO:0097061	dendritic spine organization	10/862	101/29008	0.000856066	0.0099571	0.00672024	108100/12540/13048/16975/19211/22421/13838/18693/217692/329165	10
BP	GO:0032963	collagen metabolic process	11/862	119/29008	0.000856956	0.0099571	0.00672024	14268/16194/17388/58223/30951/17391/13030/18439/16412/13039/13110	11
BP	GO:0007033	vacuole organization	14/862	177/29008	0.000868984	0.0100744	0.00679942	20333/74244/74349/17168/68053/60599/18439/217893/108083/98732/72512/29869/93739/19164	14
BP	GO:0055021	regulation of cardiac muscle tissue growth	9/862	84/29008	0.000871607	0.0100824	0.00680482	11789/14180/108655/19766/14182/19211/16468/22632/18128	9
BP	GO:0006665	sphingolipid metabolic process	12/862	138/29008	0.000875367	0.0101035	0.00681905	66190/54447/74559/77626/268656/241230/68865/74244/26938/18439/20442/20451	12
BP	GO:0043687	post-translational protein modification	5/862	26/29008	0.000896203	0.0102853	0.00694172	16430/67269/74244/69737/57295	5
BP	GO:0090330	regulation of platelet aggregation	5/862	26/29008	0.000896203	0.0102853	0.00694172	11555/16194/20963/56745/19091	5
BP	GO:0032872	regulation of stress-activated MAPK cascade	15/862	198/29008	0.000900393	0.0102853	0.00694172	12540/63953/17873/19766/56458/26398/26921/22421/22032/22418/15259/60597/68235/216965/665113	15
BP	GO:0043405	regulation of MAP kinase activity	15/862	198/29008	0.000900393	0.0102853	0.00694172	63953/30955/20963/93840/14182/14254/26398/74769/12162/13838/16179/18439/22418/15259/19164	15
BP	GO:0046513	ceramide biosynthetic process	8/862	68/29008	0.00090097	0.0102853	0.00694172	54447/77626/268656/241230/26938/18439/20442/20451	8
BP	GO:0045637	regulation of myeloid cell differentiation	16/862	219/29008	0.000909511	0.0103601	0.00699222	11789/67017/14281/108655/14461/16825/105855/19766/223870/56484/12977/78926/93686/16969/12912/68235	16
BP	GO:0007369	gastrulation	14/862	178/29008	0.000917983	0.0104111	0.00702667	30878/12168/26554/14268/16825/93840/14182/12162/12816/327826/15194/22418/20336/18193	14
BP	GO:0048660	regulation of smooth muscle cell proliferation	14/862	178/29008	0.000917983	0.0104111	0.00702667	30878/12168/14180/108655/16194/100017/14254/19211/14083/327826/16179/19091/20656/19017	14
BP	GO:0030177	positive regulation of Wnt signaling pathway	12/862	139/29008	0.000932735	0.0105548	0.00712361	14165/14180/64297/240725/72043/93960/72780/20677/22418/19042/14296/19043	12
BP	GO:0009914	hormone transport	23/862	375/29008	0.000934694	0.0105548	0.00712361	30878/223527/381853/16443/18575/75767/20666/14182/74244/12288/108075/11307/15216/15194/16573/18693/20677/26950/56745/12912/12289/18641/20539	23
BP	GO:0072384	organelle transport along microtubule	9/862	85/29008	0.000949581	0.0106997	0.00722144	12540/17257/67269/12121/16562/50850/15194/16573/18039	9
BP	GO:0021680	cerebellar Purkinje cell layer development	6/862	39/29008	0.000955266	0.0107406	0.00724901	16825/67269/74244/19883/234734/67453	6
BP	GO:0006879	cellular iron ion homeostasis	8/862	69/29008	0.000993019	0.0110716	0.00747245	26425/18174/22042/73649/68428/15216/64602/53945	8
BP	GO:0021695	cerebellar cortex development	8/862	69/29008	0.000993019	0.0110716	0.00747245	16825/67269/74244/12404/22421/19883/234734/67453	8
BP	GO:1904377	positive regulation of protein localization to cell periphery	8/862	69/29008	0.000993019	0.0110716	0.00747245	76123/20908/381290/269109/269587/74205/16573/16412	8
BP	GO:0034614	cellular response to reactive oxygen species	12/862	140/29008	0.0009932	0.0110716	0.00747245	12491/14281/108655/78688/19272/19766/56484/74244/76251/14528/22658/20656	12
BP	GO:0032606	type I interferon production	10/862	103/29008	0.000996991	0.0110902	0.00748498	20963/56490/22036/216877/16179/72512/240518/22632/78781/19043	10
BP	GO:0031018	endocrine pancreas development	7/862	54/29008	0.00104862	0.0115333	0.00778401	381853/16194/18607/14912/20677/22418/22346	7
BP	GO:0099054	presynapse assembly	7/862	54/29008	0.00104862	0.0115333	0.00778401	16180/74342/12404/74762/19211/22421/19266	7
BP	GO:0006473	protein acetylation	15/862	201/29008	0.00104864	0.0115333	0.00778401	26992/14461/16825/17257/239510/66464/214855/74244/69612/20677/140858/70646/214162/22658/216965	15
BP	GO:0070302	regulation of stress-activated protein kinase signaling cascade	15/862	201/29008	0.00104864	0.0115333	0.00778401	12540/63953/17873/19766/56458/26398/26921/22421/22032/22418/15259/60597/68235/216965/665113	15
BP	GO:0051054	positive regulation of DNA metabolic process	16/862	222/29008	0.00105009	0.0115333	0.00778401	14165/17257/235587/22042/93765/252870/30951/225888/72151/75764/23892/107823/21750/19017/68166/234371	16
BP	GO:2001020	regulation of response to DNA damage stimulus	16/862	222/29008	0.00105009	0.0115333	0.00778401	14165/235587/233789/93765/30951/225888/68428/14359/107823/114715/14897/72567/107260/232314/68166/234371	16
BP	GO:0001574	ganglioside biosynthetic process	4/862	16/29008	0.00105918	0.0115601	0.00780214	241230/26938/20442/20451	4
BP	GO:0060979	vasculogenesis involved in coronary vascular morphogenesis	4/862	16/29008	0.00105918	0.0115601	0.00780214	14180/14182/114715/18128	4
BP	GO:1904862	inhibitory synapse assembly	4/862	16/29008	0.00105918	0.0115601	0.00780214	20354/12404/14406/269788	4
BP	GO:0031061	negative regulation of histone methylation	5/862	27/29008	0.00107322	0.0116274	0.00784758	193796/20926/17765/16468/140858	5
BP	GO:0032781	positive regulation of ATPase activity	5/862	27/29008	0.00107322	0.0116274	0.00784758	11555/81489/14165/66861/78781	5
BP	GO:0048843	negative regulation of axon extension involved in axon guidance	5/862	27/29008	0.00107322	0.0116274	0.00784758	108151/218877/20354/20357/22418	5
BP	GO:0003300	cardiac muscle hypertrophy	10/862	104/29008	0.00107426	0.0116274	0.00784758	11548/108655/381290/56458/26398/14083/16468/19877/22632/18128	10
BP	GO:0045165	cell fate commitment	19/862	288/29008	0.0010866	0.0117366	0.00792126	11789/12540/14165/14461/16194/12393/14182/29808/20681/22421/225207/16450/14912/22418/18992/16412/13039/18128/19164	19
BP	GO:0050730	regulation of peptidyl-tyrosine phosphorylation	18/862	266/29008	0.00109129	0.011763	0.00793906	11421/12491/231134/14165/217039/64297/16194/20354/20963/16975/72065/23892/18011/13838/16412/11804/195018/19164	18
BP	GO:0032103	positive regulation of response to external stimulus	25/862	427/29008	0.00110817	0.0119203	0.00804521	11421/12168/16423/13032/14129/14165/14268/64297/236312/105855/30955/18760/19766/20908/20963/53323/14182/12977/13508/14083/72512/22418/11876/14745/78781	25
BP	GO:0060419	heart growth	11/862	123/29008	0.00112603	0.0120874	0.00815804	11548/11789/14180/108655/19766/14182/26398/19211/16468/22632/18128	11
BP	GO:0000910	cytokinesis	14/862	182/29008	0.0011379	0.0121526	0.00820202	226747/11789/12540/26554/68767/74369/24050/50850/56194/19877/56526/20658/68166/20479	14
BP	GO:0051091	positive regulation of DNA-binding transcription factor activity	18/862	267/29008	0.00113857	0.0121526	0.00820202	12491/16180/18760/19766/66464/22042/93765/16975/19211/269209/16969/23892/216877/16179/72512/22418/12289/19017	18
BP	GO:0042692	muscle cell differentiation	25/862	428/29008	0.00114472	0.0121526	0.00820202	11548/78321/12168/12373/14165/14180/108655/17257/19221/20926/93840/18019/74244/72949/26398/50876/23892/327826/19883/22439/16412/22632/20656/18128/192119	25
BP	GO:0070997	neuron death	25/862	428/29008	0.00114472	0.0121526	0.00820202	12540/112407/14281/16443/74347/17257/226781/56484/74244/67579/12977/13712/26398/18607/19268/15194/18039/19877/22418/12912/94185/20656/234734/19017/19164	25
BP	GO:0010977	negative regulation of neuron projection development	13/862	162/29008	0.00114841	0.0121526	0.00820202	108151/14025/218877/20354/20357/19211/14083/13838/20257/22418/14745/29869/19164	13
BP	GO:0061025	membrane fusion	13/862	162/29008	0.00114841	0.0121526	0.00820202	353047/20333/228960/20908/58244/68053/11736/16573/108083/53611/56494/13039/67864	13
BP	GO:2000058	regulation of ubiquitin-dependent protein catabolic process	13/862	162/29008	0.00114841	0.0121526	0.00820202	223870/53323/252870/67269/74244/19211/14083/231672/23806/15216/103573/24086/19164	13
BP	GO:0110149	regulation of biomineralization	10/862	105/29008	0.00115636	0.012212	0.00824213	11555/12168/70370/110789/23892/11732/12162/18439/18128/192119	10
BP	GO:0007032	endosome organization	7/862	55/29008	0.00117119	0.0123188	0.00831417	58244/68767/66333/74349/53611/330401/20479	7
BP	GO:0046580	negative regulation of Ras protein signal transduction	7/862	55/29008	0.00117119	0.0123188	0.00831417	11548/26554/21858/71544/232906/16412/227743	7
BP	GO:0048732	gland development	27/862	477/29008	0.00117849	0.0123706	0.00834914	11789/26554/14165/14461/109305/240725/72043/14182/110829/74244/12977/54006/13712/19211/18011/12162/327826/16468/22418/18992/12912/94109/57295/232906/20656/18128/19164	27
BP	GO:0001508	action potential	12/862	143/29008	0.00119446	0.0124382	0.00839475	12491/242653/108655/17257/12288/545622/20273/12296/18439/20269/12289/15165	12
BP	GO:0030218	erythrocyte differentiation	12/862	143/29008	0.00119446	0.0124382	0.00839475	67017/14461/16825/105855/230257/223870/18174/56484/78926/93686/16969/238247	12
BP	GO:0030326	embryonic limb morphogenesis	12/862	143/29008	0.00119446	0.0124382	0.00839475	14180/12393/14182/12288/22421/23892/12162/98711/22418/18128/192119/19164	12
BP	GO:0035113	embryonic appendage morphogenesis	12/862	143/29008	0.00119446	0.0124382	0.00839475	14180/12393/14182/12288/22421/23892/12162/98711/22418/18128/192119/19164	12
BP	GO:0051261	protein depolymerization	11/862	124/29008	0.00120318	0.012504	0.00843917	11789/67886/73420/78926/50876/20257/227634/29877/11519/216965/20479	11
BP	GO:0006644	phospholipid metabolic process	22/862	360/29008	0.0012504	0.0129591	0.00874634	28169/52123/114663/76500/17257/233315/30955/28042/233789/77626/54607/268656/64436/67216/74769/18806/19211/74205/108083/27399/272031/225845	22
BP	GO:0110110	positive regulation of animal organ morphogenesis	6/862	41/29008	0.00125194	0.0129591	0.00874634	14165/14182/12977/20681/327826/22418	6
BP	GO:0071772	response to BMP	14/862	184/29008	0.00126344	0.0130249	0.00879077	11482/12168/68799/12393/20666/240725/329506/23892/12162/15216/22418/19042/56198/18128	14
BP	GO:0071773	cellular response to BMP stimulus	14/862	184/29008	0.00126344	0.0130249	0.00879077	11482/12168/68799/12393/20666/240725/329506/23892/12162/15216/22418/19042/56198/18128	14
BP	GO:0033673	negative regulation of kinase activity	16/862	226/29008	0.00126579	0.0130249	0.00879077	11789/52840/63953/17873/217039/68767/74769/320795/19211/12162/100037258/108083/114715/108099/15259/19164	16
BP	GO:0045761	regulation of adenylate cyclase activity	5/862	28/29008	0.00127487	0.0130796	0.00882769	109305/21858/12288/110789/12289	5
BP	GO:0010038	response to metal ion	19/862	292/29008	0.00127612	0.0130796	0.00882769	14268/14281/381853/17257/18575/18174/226781/22042/73649/22782/171180/110789/15216/15194/18439/12912/15165/64602/53945	19
BP	GO:0009267	cellular response to starvation	13/862	164/29008	0.00128434	0.0131381	0.00886714	277854/18760/56484/74244/67579/56458/78926/17168/18693/75747/19775/108099/93739	13
BP	GO:1903320	regulation of protein modification by small protein conjugation or removal	17/862	248/29008	0.00128894	0.0131593	0.00888149	66412/26554/66867/93765/68767/74244/268709/19211/68350/67245/20439/20677/76857/14897/240518/107260/19164	17
BP	GO:0061001	regulation of dendritic spine morphogenesis	7/862	56/29008	0.00130471	0.0132683	0.00895504	108100/13048/16975/19211/13838/217692/329165	7
BP	GO:0098815	modulation of excitatory postsynaptic potential	7/862	56/29008	0.00130471	0.0132683	0.00895504	11555/108100/13048/81907/12404/19211/22421	7
BP	GO:0009880	embryonic pattern specification	8/862	72/29008	0.00131506	0.0133217	0.00899107	14165/212937/22421/12162/327826/22418/18187/14296	8
BP	GO:0043506	regulation of JUN kinase activity	8/862	72/29008	0.00131506	0.0133217	0.00899107	63953/20963/93840/26398/13838/16179/22418/15259	8
BP	GO:0051495	positive regulation of cytoskeleton organization	16/862	227/29008	0.00132521	0.0133985	0.00904287	11789/108100/16423/12540/76123/17257/105855/68767/20410/18439/18693/20257/329165/14745/68166/20479	16
BP	GO:0009101	glycoprotein biosynthetic process	18/862	271/29008	0.0013455	0.0135773	0.00916356	66248/280645/20652/241230/16430/320011/93840/66333/12499/270049/26938/108148/107895/140484/20442/20451/14423/19164	18
BP	GO:0060100	positive regulation of phagocytosis, engulfment	4/862	17/29008	0.0013527	0.0135973	0.00917711	12491/14129/14461/105855	4
BP	GO:1905155	positive regulation of membrane invagination	4/862	17/29008	0.0013527	0.0135973	0.00917711	12491/14129/14461/105855	4
BP	GO:0048872	homeostasis of number of cells	22/862	363/29008	0.00138924	0.0139378	0.0094069	67017/14461/16825/105855/230257/223870/18174/56484/12977/78926/74769/320795/93686/16969/18439/20677/238247/214162/22346/64602/18128/53945	22
BP	GO:0048873	homeostasis of number of cells within a tissue	6/862	42/29008	0.00142437	0.0142083	0.00958945	14461/12977/18439/214162/22346/18128	6
BP	GO:0060251	regulation of glial cell proliferation	6/862	42/29008	0.00142437	0.0142083	0.00958945	20666/14254/14083/12912/18128/192119	6
BP	GO:0099174	regulation of presynapse organization	6/862	42/29008	0.00142437	0.0142083	0.00958945	16180/74342/12404/74762/22421/19266	6
BP	GO:0060079	excitatory postsynaptic potential	9/862	90/29008	0.00142879	0.0142252	0.00960084	11555/108100/13048/17257/81907/12404/19211/22421/60597	9
BP	GO:0014897	striated muscle hypertrophy	10/862	108/29008	0.00143388	0.0142466	0.00961533	11548/108655/381290/56458/26398/14083/16468/19877/22632/18128	10
BP	GO:0010639	negative regulation of organelle organization	22/862	364/29008	0.00143836	0.0142466	0.00961533	11789/67886/223601/17758/78688/26425/67013/20333/22042/78926/50876/12162/68350/18693/20257/21750/227634/29877/11519/93734/19017/216965	22
BP	GO:0034394	protein localization to cell surface	8/862	73/29008	0.00143914	0.0142466	0.00961533	14165/74105/19272/20908/68767/15216/320360/99237	8
BP	GO:0043666	regulation of phosphoprotein phosphatase activity	7/862	57/29008	0.00144982	0.0143252	0.00966838	12489/105855/13003/15194/107895/19877/108954	7
BP	GO:0005996	monosaccharide metabolic process	18/862	273/29008	0.00146039	0.0143284	0.00967049	11548/12491/68837/76051/67013/19046/252870/69181/56458/14571/140481/140484/19883/140858/56745/77781/381694/18641	18
BP	GO:0006650	glycerophospholipid metabolic process	18/862	273/29008	0.00146039	0.0143284	0.00967049	114663/76500/17257/233315/30955/28042/233789/77626/54607/64436/67216/74769/18806/19211/74205/108083/27399/225845	18
BP	GO:0032412	regulation of ion transmembrane transporter activity	18/862	273/29008	0.00146039	0.0143284	0.00967049	11555/12373/269994/16539/19766/17999/19211/545622/12296/15194/16502/16573/16412/60597/12289/15165/19017/52892	18
BP	GO:0046467	membrane lipid biosynthetic process	11/862	127/29008	0.00146113	0.0143284	0.00967049	66190/54447/74559/77626/268656/241230/74244/26938/18439/20442/20451	11
BP	GO:0007269	neurotransmitter secretion	14/862	187/29008	0.00147335	0.0143942	0.00971489	11555/20908/241770/22782/20911/171180/22421/18439/26431/17920/20965/22343/78808/19164	14
BP	GO:0099643	signal release from synapse	14/862	187/29008	0.00147335	0.0143942	0.00971489	11555/20908/241770/22782/20911/171180/22421/18439/26431/17920/20965/22343/78808/19164	14
BP	GO:0060571	morphogenesis of an epithelial fold	5/862	29/29008	0.00150318	0.0146581	0.00989303	14165/240725/12162/98711/22418	5
BP	GO:0010970	transport along microtubule	13/862	167/29008	0.00151317	0.014728	0.00994021	12540/17257/81907/67269/12121/16562/50850/15194/16573/18039/21750/19290/20853	13
BP	GO:0010876	lipid localization	25/862	437/29008	0.00152333	0.0147993	0.00998835	11421/12491/110611/100017/231999/20652/170460/20963/68767/68865/50771/99031/64292/170459/72759/11307/110460/74205/16179/18439/26569/56745/235283/26874/20479	25
BP	GO:0010595	positive regulation of endothelial cell migration	10/862	109/29008	0.00153757	0.0148953	0.0100531	12168/108655/14461/30955/18760/14182/74769/22421/22418/192119	10
BP	GO:0001656	metanephros development	9/862	91/29008	0.00154464	0.0148953	0.0100531	14165/14561/68318/269152/19713/20681/23892/12162/98711	9
BP	GO:0031016	pancreas development	9/862	91/29008	0.00154464	0.0148953	0.0100531	14165/14561/381853/16194/18607/14912/20677/22418/22346	9
BP	GO:0043242	negative regulation of protein-containing complex disassembly	9/862	91/29008	0.00154464	0.0148953	0.0100531	11789/67886/78926/50876/20257/227634/29877/11519/216965	9
BP	GO:0002703	regulation of leukocyte mediated immunity	19/862	297/29008	0.001552	0.0149	0.0100563	223601/14129/14461/105855/235587/20926/20963/22042/214855/225888/18607/18806/20911/15216/15064/107823/18439/21355/56200	19
BP	GO:0032409	regulation of transporter activity	19/862	297/29008	0.001552	0.0149	0.0100563	11555/12373/269994/16539/19766/17999/19211/545622/12296/15194/16502/16573/16412/214162/60597/12289/15165/19017/52892	19
BP	GO:0006282	regulation of DNA repair	11/862	128/29008	0.00155655	0.0149	0.0100563	14165/235587/93765/30951/225888/107823/14897/107260/232314/68166/234371	11
BP	GO:0061387	regulation of extent of cell growth	11/862	128/29008	0.00155655	0.0149	0.0100563	108151/14025/12168/14268/218877/20354/20357/13508/69737/22418/29869	11
BP	GO:0000422	autophagy of mitochondrion	8/862	74/29008	0.00157232	0.0149686	0.0101026	74244/230895/15194/68350/67006/29869/93739/67453	8
BP	GO:0010611	regulation of cardiac muscle hypertrophy	8/862	74/29008	0.00157232	0.0149686	0.0101026	108655/381290/56458/14083/16468/19877/22632/18128	8
BP	GO:0061726	mitochondrion disassembly	8/862	74/29008	0.00157232	0.0149686	0.0101026	74244/230895/15194/68350/67006/29869/93739/67453	8
BP	GO:0046879	hormone secretion	22/862	367/29008	0.00159474	0.0151468	0.0102229	30878/223527/381853/16443/18575/75767/20666/14182/74244/12288/108075/11307/15216/15194/16573/18693/20677/26950/56745/12912/12289/18641	22
BP	GO:0006260	DNA replication	17/862	253/29008	0.00159685	0.0151468	0.0102229	12540/74351/14182/74244/26398/18393/72151/13006/22036/71567/319651/19647/98415/19290/68968/56200/19687	17
BP	GO:0016573	histone acetylation	12/862	148/29008	0.00160442	0.015191	0.0102527	26992/14461/16825/17257/239510/66464/214855/74244/69612/140858/214162/22658	12
BP	GO:0017145	stem cell division	6/862	43/29008	0.00161432	0.015257	0.0102973	26554/69260/93840/22421/18128/51886	6
BP	GO:0031032	actomyosin structure organization	15/862	210/29008	0.00162236	0.0152777	0.0103112	78321/12373/16423/12540/26554/13824/54357/108655/269587/20410/50876/19877/230837/16412/14745	15
BP	GO:0070085	glycosylation	15/862	210/29008	0.00162236	0.0152777	0.0103112	66248/241230/16430/320011/66333/12499/270049/26938/108148/107895/140484/20442/20451/14423/19164	15
BP	GO:0006275	regulation of DNA replication	10/862	110/29008	0.00164727	0.0154287	0.0104131	12540/14182/74244/26398/72151/13006/319651/19647/98415/68968	10
BP	GO:0014896	muscle hypertrophy	10/862	110/29008	0.00164727	0.0154287	0.0104131	11548/108655/381290/56458/26398/14083/16468/19877/22632/18128	10
BP	GO:0043266	regulation of potassium ion transport	10/862	110/29008	0.00164727	0.0154287	0.0104131	11555/12373/16539/269109/17999/19211/16502/16573/16412/12289	10
BP	GO:0009132	nucleoside diphosphate metabolic process	11/862	129/29008	0.00165701	0.0154807	0.0104482	68837/67528/12499/56490/16969/18439/108099/21915/18641/19017/19164	11
BP	GO:0009952	anterior/posterior pattern specification	16/862	232/29008	0.00165875	0.0154807	0.0104482	11789/12168/14561/16825/212937/93840/327826/15194/140484/22418/214162/22658/22632/56198/18128/19164	16
BP	GO:0006096	glycolytic process	9/862	92/29008	0.0016679	0.0155106	0.0104684	68837/12499/56490/16969/18439/108099/18641/19017/19164	9
BP	GO:0060420	regulation of heart growth	9/862	92/29008	0.0016679	0.0155106	0.0104684	11789/14180/108655/19766/14182/19211/16468/22632/18128	9
BP	GO:0007614	short-term memory	4/862	18/29008	0.00169857	0.0156011	0.0105295	208117/13048/68318/53901	4
BP	GO:0021702	cerebellar Purkinje cell differentiation	4/862	18/29008	0.00169857	0.0156011	0.0105295	16825/67269/19883/67453	4
BP	GO:0031281	positive regulation of cyclase activity	4/862	18/29008	0.00169857	0.0156011	0.0105295	109305/21858/12288/12289	4
BP	GO:0042492	gamma-delta T cell differentiation	4/862	18/29008	0.00169857	0.0156011	0.0105295	105855/20963/16450/20677	4
BP	GO:0070486	leukocyte aggregation	4/862	18/29008	0.00169857	0.0156011	0.0105295	16423/20354/67374/12162	4
BP	GO:1900037	regulation of cellular response to hypoxia	4/862	18/29008	0.00169857	0.0156011	0.0105295	78688/69219/74769/22346	4
BP	GO:1905244	regulation of modification of synaptic structure	4/862	18/29008	0.00169857	0.0156011	0.0105295	108100/12540/16443/13838	4
BP	GO:0048645	animal organ formation	8/862	75/29008	0.00171508	0.0157251	0.0106132	14165/240725/14182/12162/327826/98711/22418/18128	8
BP	GO:0099003	vesicle-mediated transport in synapse	17/862	255/29008	0.00173628	0.0158915	0.0107255	11555/269994/16443/20908/17999/19211/241770/171180/22421/18439/18693/19877/26431/17920/20965/78808/19164	17
BP	GO:0043406	positive regulation of MAP kinase activity	11/862	130/29008	0.0017627	0.0161051	0.0108696	30955/20963/93840/14182/14254/26398/13838/16179/18439/22418/19164	11
BP	GO:0018394	peptidyl-lysine acetylation	13/862	170/29008	0.00177482	0.0161564	0.0109042	26992/14461/16825/17257/239510/66464/214855/74244/69612/20677/140858/214162/22658	13
BP	GO:0048015	phosphatidylinositol-mediated signaling	13/862	170/29008	0.00177482	0.0161564	0.0109042	14268/30955/20354/12319/12499/14254/64436/17999/74769/18806/19211/14083/65962	13
BP	GO:0050922	negative regulation of chemotaxis	7/862	59/29008	0.0017776	0.0161564	0.0109042	108151/218877/20354/20357/23892/22418/18128	7
BP	GO:0060562	epithelial tube morphogenesis	23/862	394/29008	0.00178215	0.0161695	0.0109131	11482/14165/108655/20666/93840/12977/54006/14254/269152/19713/20681/23892/12162/13838/98711/20677/22418/94109/232906/12826/18128/192119/19164	23
BP	GO:0051147	regulation of muscle cell differentiation	12/862	150/29008	0.00179792	0.016237	0.0109587	12168/14180/108655/17257/20926/18019/72949/23892/327826/22632/20656/18128	12
BP	GO:0072073	kidney epithelium development	12/862	150/29008	0.00179792	0.016237	0.0109587	14561/14182/66333/269152/19713/20681/13003/23892/12162/13838/56198/18128	12
BP	GO:0006757	ATP generation from ADP	9/862	93/29008	0.00179893	0.016237	0.0109587	68837/12499/56490/16969/18439/108099/18641/19017/19164	9
BP	GO:0035296	regulation of tube diameter	13/862	171/29008	0.00186993	0.0167954	0.0113355	11421/11548/11555/30878/12168/276829/71544/12288/14083/14528/19877/19091/20656	13
BP	GO:0097746	blood vessel diameter maintenance	13/862	171/29008	0.00186993	0.0167954	0.0113355	11421/11548/11555/30878/12168/276829/71544/12288/14083/14528/19877/19091/20656	13
BP	GO:0010906	regulation of glucose metabolic process	11/862	131/29008	0.00187382	0.0167954	0.0113355	11548/12491/68837/19046/252870/69181/56458/19883/140858/56745/77781	11
BP	GO:0045765	regulation of angiogenesis	19/862	302/29008	0.00187688	0.0167954	0.0113355	11482/11555/12491/80898/14461/17257/18760/240725/381290/69219/14254/74769/21826/23892/19877/114715/22418/16412/13855	19
BP	GO:0046883	regulation of hormone secretion	19/862	302/29008	0.00187688	0.0167954	0.0113355	30878/223527/381853/16443/18575/75767/20666/14182/74244/11307/15216/16573/18693/20677/26950/56745/12912/12289/18641	19
BP	GO:0003231	cardiac ventricle development	12/862	151/29008	0.00190162	0.0169876	0.0114653	12168/14180/20666/93840/17168/74868/327826/107823/20677/22418/56198/18128	12
BP	GO:0009798	axis specification	9/862	94/29008	0.00193805	0.017254	0.011645	11789/14165/16825/212937/22421/327826/22418/14296/18128	9
BP	GO:0031110	regulation of microtubule polymerization or depolymerization	9/862	94/29008	0.00193805	0.017254	0.011645	11789/67886/17257/78926/66140/20257/227634/29877/216965	9
BP	GO:0031396	regulation of protein ubiquitination	15/862	214/29008	0.00195095	0.0173392	0.0117026	66412/26554/93765/68767/74244/268709/19211/67245/20439/20677/76857/14897/240518/107260/19164	15
BP	GO:0042987	amyloid precursor protein catabolic process	7/862	60/29008	0.00196167	0.0174048	0.0117468	208117/233744/68318/11307/13838/19877/19164	7
BP	GO:0035150	regulation of tube size	13/862	172/29008	0.0019692	0.0174419	0.0117719	11421/11548/11555/30878/12168/276829/71544/12288/14083/14528/19877/19091/20656	13
BP	GO:0120034	positive regulation of plasma membrane bounded cell projection assembly	10/862	113/29008	0.0020149	0.0177597	0.0119864	11789/12540/353047/66573/18011/234776/15194/18439/329165/232906	10
BP	GO:0006913	nucleocytoplasmic transport	20/862	327/29008	0.00201528	0.0177597	0.0119864	12491/15568/223527/14180/16211/18760/20926/20963/269800/329506/17999/19250/233726/67890/103573/19042/227154/14296/18128/19164	20
BP	GO:0051169	nuclear transport	20/862	327/29008	0.00201528	0.0177597	0.0119864	12491/15568/223527/14180/16211/18760/20926/20963/269800/329506/17999/19250/233726/67890/103573/19042/227154/14296/18128/19164	20
BP	GO:0008380	RNA splicing	23/862	398/29008	0.00202666	0.0178299	0.0120337	74351/78688/384569/230257/234373/20926/15572/93686/20815/16969/14359/237221/66921/56194/67039/193116/67797/70616/17975/20658/27886/67367/232314	23
BP	GO:0014743	regulation of muscle hypertrophy	8/862	77/29008	0.00203123	0.01784	0.0120405	108655/381290/56458/14083/16468/19877/22632/18128	8
BP	GO:0051348	negative regulation of transferase activity	17/862	259/29008	0.002046	0.0179395	0.0121077	11789/52840/63953/17873/217039/235587/68767/74769/320795/19211/12162/100037258/108083/114715/108099/15259/19164	17
BP	GO:0043462	regulation of ATPase activity	6/862	45/29008	0.00205127	0.0179555	0.0121185	11555/81489/14165/22004/66861/78781	6
BP	GO:0030509	BMP signaling pathway	13/862	173/29008	0.00207277	0.018083	0.0122046	11482/12168/68799/12393/20666/240725/329506/23892/12162/15216/22418/19042/18128	13
BP	GO:0048017	inositol lipid-mediated signaling	13/862	173/29008	0.00207277	0.018083	0.0122046	14268/30955/20354/12319/12499/14254/64436/17999/74769/18806/19211/14083/65962	13
BP	GO:1901879	regulation of protein depolymerization	9/862	95/29008	0.00208563	0.01815	0.0122498	11789/67886/78926/50876/20257/227634/29877/11519/216965	9
BP	GO:0036124	histone H3-K9 trimethylation	4/862	19/29008	0.00210132	0.01815	0.0122498	193796/17257/64707/238247	4
BP	GO:0045821	positive regulation of glycolytic process	4/862	19/29008	0.00210132	0.01815	0.0122498	12499/56490/18439/19164	4
BP	GO:0051349	positive regulation of lyase activity	4/862	19/29008	0.00210132	0.01815	0.0122498	109305/21858/12288/12289	4
BP	GO:0060044	negative regulation of cardiac muscle cell proliferation	4/862	19/29008	0.00210132	0.01815	0.0122498	11789/19766/19211/16468	4
BP	GO:0070875	positive regulation of glycogen metabolic process	4/862	19/29008	0.00210132	0.01815	0.0122498	11548/12491/69181/77781	4
BP	GO:0035265	organ growth	15/862	216/29008	0.00213497	0.0184101	0.0124253	11548/11789/14165/14180/108655/19766/14182/12288/26398/19211/14083/16468/52357/22632/18128	15
BP	GO:0099172	presynapse organization	7/862	61/29008	0.00216014	0.0185658	0.0125304	16180/74342/12404/74762/19211/22421/19266	7
BP	GO:1904705	regulation of vascular associated smooth muscle cell proliferation	7/862	61/29008	0.00216014	0.0185658	0.0125304	30878/14180/100017/19211/327826/19091/20656	7
BP	GO:0022898	regulation of transmembrane transporter activity	18/862	283/29008	0.00216731	0.0185968	0.0125513	11555/12373/269994/16539/19766/17999/19211/545622/12296/15194/16502/16573/16412/60597/12289/15165/19017/52892	18
BP	GO:1901342	regulation of vasculature development	19/862	306/29008	0.00217654	0.0186454	0.0125841	11482/11555/12491/80898/14461/17257/18760/240725/381290/69219/14254/74769/21826/23892/19877/114715/22418/16412/13855	19
BP	GO:0002262	myeloid cell homeostasis	14/862	196/29008	0.00228461	0.0195158	0.0131716	67017/14461/16825/105855/230257/223870/18174/56484/78926/74769/93686/16969/238247/64602	14
BP	GO:0002062	chondrocyte differentiation	10/862	115/29008	0.00229477	0.0195158	0.0131716	12168/14180/12393/240725/72043/14182/214855/67216/22421/23892	10
BP	GO:0019751	polyol metabolic process	10/862	115/29008	0.00229477	0.0195158	0.0131716	66190/54447/114663/76500/17257/268656/64436/19211/14528/27399	10
BP	GO:0051225	spindle assembly	10/862	115/29008	0.00229477	0.0195158	0.0131716	73420/76123/16211/668880/22154/68767/13006/16563/20479/192119	10
BP	GO:0001819	positive regulation of cytokine production	27/862	500/29008	0.00229795	0.0195158	0.0131716	12491/23845/223601/108655/64297/16180/16194/19766/240725/72043/20963/214855/56490/216877/16179/18439/67245/19883/72512/22418/12912/17975/78781/13110/56200/20539/19164	27
BP	GO:0010907	positive regulation of glucose metabolic process	6/862	46/29008	0.0023006	0.0195158	0.0131716	11548/12491/69181/56458/140858/77781	6
BP	GO:0051259	protein complex oligomerization	16/862	240/29008	0.00233755	0.0197971	0.0133614	15568/16539/67498/78688/66333/56298/100604/231549/50850/330189/16502/16506/69259/72512/20656/15165	16
BP	GO:0022612	gland morphogenesis	12/862	155/29008	0.00236667	0.0199627	0.0134732	26554/14165/240725/72043/14182/110829/12977/12162/327826/22418/94109/18128	12
BP	GO:0072006	nephron development	12/862	155/29008	0.00236667	0.0199627	0.0134732	16194/240725/72043/93840/66333/269152/19713/20681/23892/12162/56198/18128	12
BP	GO:0060977	coronary vasculature morphogenesis	5/862	32/29008	0.00236859	0.0199627	0.0134732	11421/14180/14182/114715/18128	5
BP	GO:1990874	vascular associated smooth muscle cell proliferation	7/862	62/29008	0.00237377	0.0199741	0.0134809	30878/14180/100017/19211/327826/19091/20656	7
BP	GO:0006672	ceramide metabolic process	9/862	97/29008	0.00240762	0.0202263	0.0136511	66190/54447/77626/268656/241230/26938/18439/20442/20451	9
BP	GO:0051924	regulation of calcium ion transport	18/862	286/29008	0.00242845	0.0203685	0.0137471	11421/11555/54378/12373/12489/78688/109305/30955/18760/12288/269587/22782/12296/15194/18439/14681/26557/12289	18
BP	GO:0060078	regulation of postsynaptic membrane potential	10/862	116/29008	0.00244596	0.0204825	0.013824	11555/108100/13048/17257/81907/12404/19211/22421/14406/60597	10
BP	GO:0048593	camera-type eye morphogenesis	12/862	156/29008	0.00249635	0.0208432	0.0140675	14561/20666/13508/14254/20681/12162/327826/330222/329165/22346/22632/15165	12
BP	GO:1903522	regulation of blood circulation	17/862	264/29008	0.00249703	0.0208432	0.0140675	11421/11548/11555/109346/30878/12168/12373/276829/71544/381290/12288/93686/74868/12296/14528/14681/12289	17
BP	GO:0030705	cytoskeleton-dependent intracellular transport	14/862	198/29008	0.00250761	0.0208981	0.0141045	12540/17257/81907/67269/12121/16562/50850/15194/16573/18039/21750/17920/19290/20853	14
BP	GO:0008277	regulation of G protein-coupled receptor signaling pathway	11/862	136/29008	0.00251827	0.0209201	0.0141194	11555/30878/381853/381290/12121/18806/50876/19877/69035/26557/16412	11
BP	GO:0010821	regulation of mitochondrion organization	11/862	136/29008	0.00251827	0.0209201	0.0141194	223601/78688/67013/22042/72759/230895/15194/68350/93734/19017/68166	11
BP	GO:0001649	osteoblast differentiation	15/862	220/29008	0.00254639	0.0209991	0.0141727	11789/12168/23845/14180/18760/12393/20354/20666/14182/14083/20681/170574/23892/12162/18128	15
BP	GO:0021694	cerebellar Purkinje cell layer formation	4/862	20/29008	0.00256544	0.0209991	0.0141727	16825/67269/19883/67453	4
BP	GO:0032252	secretory granule localization	4/862	20/29008	0.00256544	0.0209991	0.0141727	17257/30955/16562/16573	4
BP	GO:0034312	diol biosynthetic process	4/862	20/29008	0.00256544	0.0209991	0.0141727	66190/54447/268656/14528	4
BP	GO:0051546	keratinocyte migration	4/862	20/29008	0.00256544	0.0209991	0.0141727	54357/14165/26921/19211	4
BP	GO:0060099	regulation of phagocytosis, engulfment	4/862	20/29008	0.00256544	0.0209991	0.0141727	12491/14129/14461/105855	4
BP	GO:0000266	mitochondrial fission	6/862	47/29008	0.00257206	0.0209991	0.0141727	223601/72759/68350/19017/67453/68166	6
BP	GO:0021696	cerebellar cortex morphogenesis	6/862	47/29008	0.00257206	0.0209991	0.0141727	16825/67269/12404/22421/19883/67453	6
BP	GO:0030574	collagen catabolic process	6/862	47/29008	0.00257206	0.0209991	0.0141727	17388/58223/17391/13030/16412/13039	6
BP	GO:0048536	spleen development	6/862	47/29008	0.00257206	0.0209991	0.0141727	14165/320795/16468/214162/53945/192119	6
BP	GO:2001239	regulation of extrinsic apoptotic signaling pathway in absence of ligand	6/862	47/29008	0.00257206	0.0209991	0.0141727	14165/19766/14182/19713/170755/227154	6
BP	GO:0051965	positive regulation of synapse assembly	8/862	80/29008	0.00258947	0.0211083	0.0142464	13048/16180/74342/20354/12404/21826/22421/19266	8
BP	GO:0031503	protein-containing complex localization	17/862	265/29008	0.00259652	0.0211326	0.0142628	77531/223527/269994/228850/20908/20926/17999/245666/16573/18693/21750/103573/69035/17920/19290/20853/665113	17
BP	GO:1901016	regulation of potassium ion transmembrane transporter activity	7/862	63/29008	0.0026033	0.0211506	0.014275	12373/16539/17999/19211/16502/16412/12289	7
BP	GO:0030198	extracellular matrix organization	19/862	311/29008	0.00260683	0.0211506	0.014275	213945/14114/14268/226519/17388/58223/241327/18451/240725/72043/108075/17391/14083/23892/16412/22346/11804/12826/18128	19
BP	GO:0008360	regulation of cell shape	12/862	157/29008	0.00263177	0.0213198	0.0143891	108100/93871/14268/27418/246710/20354/269587/14083/67884/56194/232906/14745	12
BP	GO:0032386	regulation of intracellular transport	20/862	335/29008	0.00266192	0.0214395	0.0144699	12491/12540/100017/17257/78688/18760/20926/252870/68865/329506/17999/19250/12669/16573/67890/103573/18220/19042/99237/19164	20
BP	GO:0003211	cardiac ventricle formation	3/862	10/29008	0.00268353	0.0214395	0.0144699	20666/20677/18128	3
BP	GO:0007220	Notch receptor processing	3/862	10/29008	0.00268353	0.0214395	0.0144699	208117/68318/19164	3
BP	GO:0010042	response to manganese ion	3/862	10/29008	0.00268353	0.0214395	0.0144699	18174/226781/64602	3
BP	GO:0010216	maintenance of DNA methylation	3/862	10/29008	0.00268353	0.0214395	0.0144699	15201/252870/13435	3
BP	GO:0033206	meiotic cytokinesis	3/862	10/29008	0.00268353	0.0214395	0.0144699	68767/74369/68166	3
BP	GO:0048280	vesicle fusion with Golgi apparatus	3/862	10/29008	0.00268353	0.0214395	0.0144699	20333/53611/67864	3
BP	GO:0090148	membrane fission	3/862	10/29008	0.00268353	0.0214395	0.0144699	50850/330401/67453	3
BP	GO:1902884	positive regulation of response to oxidative stress	3/862	10/29008	0.00268353	0.0214395	0.0144699	108655/19766/56484	3
BP	GO:0060541	respiratory system development	17/862	266/29008	0.00269928	0.0215126	0.0145193	11421/12168/12540/14165/14180/108655/76123/20666/93840/14182/13712/98711/22418/12912/71966/18128/192119	17
BP	GO:0043062	extracellular structure organization	19/862	312/29008	0.00270093	0.0215126	0.0145193	213945/14114/14268/226519/17388/58223/241327/18451/240725/72043/108075/17391/14083/23892/16412/22346/11804/12826/18128	19
BP	GO:0003205	cardiac chamber development	14/862	200/29008	0.00274824	0.0218561	0.0147511	12168/14180/20666/93840/17168/74868/12162/327826/107823/20677/22418/18187/56198/18128	14
BP	GO:0006836	neurotransmitter transport	16/862	244/29008	0.00275534	0.0218791	0.0147667	11555/20908/241770/22782/20911/171180/22421/18439/26431/17920/16412/64176/20965/22343/78808/19164	16
BP	GO:0006475	internal protein amino acid acetylation	12/862	158/29008	0.00277309	0.0219533	0.0148167	26992/14461/16825/17257/239510/66464/214855/74244/69612/140858/214162/22658	12
BP	GO:0018393	internal peptidyl-lysine acetylation	12/862	158/29008	0.00277309	0.0219533	0.0148167	26992/14461/16825/17257/239510/66464/214855/74244/69612/140858/214162/22658	12
BP	GO:0030902	hindbrain development	13/862	179/29008	0.0027926	0.0220742	0.0148983	14461/16825/17257/67269/74244/12404/93686/22421/12162/19883/16412/234734/67453	13
BP	GO:0045229	external encapsulating structure organization	19/862	313/29008	0.00279785	0.0220823	0.0149038	213945/14114/14268/226519/17388/58223/241327/18451/240725/72043/108075/17391/14083/23892/16412/22346/11804/12826/18128	19
BP	GO:0045776	negative regulation of blood pressure	7/862	64/29008	0.00284949	0.022422	0.015133	11555/30878/12168/12491/71544/14528/20656	7
BP	GO:0070534	protein K63-linked ubiquitination	7/862	64/29008	0.00284949	0.022422	0.015133	93765/17999/67245/14897/240518/67128/107260	7
BP	GO:0044262	cellular carbohydrate metabolic process	18/862	291/29008	0.00292206	0.0229584	0.0154951	11548/12491/68837/114663/17257/19046/252870/69181/56458/64436/19211/19883/140858/108099/56745/77781/27399/19017	18
BP	GO:0061458	reproductive system development	26/862	484/29008	0.00293845	0.0229891	0.0155158	11789/12168/14165/14180/14461/217039/69260/240725/212937/56484/19211/72780/20681/22421/231672/12162/13030/327826/98711/22418/94109/238247/13039/18128/109135/192119	26
BP	GO:0007052	mitotic spindle organization	10/862	119/29008	0.002948	0.0229891	0.0155158	73420/76123/16211/17758/17257/235587/13006/50850/16563/20479	10
BP	GO:0018107	peptidyl-threonine phosphorylation	10/862	119/29008	0.002948	0.0229891	0.0155158	18760/53323/69181/320795/12162/19877/114715/108099/22418/15259	10
BP	GO:0045666	positive regulation of neuron differentiation	10/862	119/29008	0.002948	0.0229891	0.0155158	14461/64297/20666/21858/14182/67468/19211/12162/16412/56198	10
BP	GO:0090100	positive regulation of transmembrane receptor protein serine/threonine kinase signaling pathway	10/862	119/29008	0.002948	0.0229891	0.0155158	11482/12168/14180/14561/69260/20666/240725/12162/15216/18128	10
BP	GO:0099565	chemical synaptic transmission, postsynaptic	9/862	100/29008	0.00296325	0.0230736	0.0155728	11555/108100/13048/17257/81907/12404/19211/22421/60597	9
BP	GO:0048771	tissue remodeling	14/862	202/29008	0.00300752	0.0233834	0.0157819	11482/11548/11555/12168/14165/78688/353047/19340/20963/22042/72780/23892/18439/19877	14
BP	GO:0022406	membrane docking	8/862	82/29008	0.00302366	0.0234739	0.015843	19340/228960/20908/58244/20911/217893/19877/20336	8
BP	GO:0007350	blastoderm segmentation	4/862	21/29008	0.00309531	0.0238636	0.016106	212937/327826/22418/18187	4
BP	GO:0043984	histone H4-K16 acetylation	4/862	21/29008	0.00309531	0.0238636	0.016106	74244/69612/140858/214162	4
BP	GO:0046629	gamma-delta T cell activation	4/862	21/29008	0.00309531	0.0238636	0.016106	105855/20963/16450/20677	4
BP	GO:1905153	regulation of membrane invagination	4/862	21/29008	0.00309531	0.0238636	0.016106	12491/14129/14461/105855	4
BP	GO:0043331	response to dsRNA	7/862	65/29008	0.00311313	0.0238636	0.016106	211948/68350/18439/67245/72512/78781/56200	7
BP	GO:0002092	positive regulation of receptor internalization	5/862	34/29008	0.00311687	0.0238636	0.016106	30878/20963/72238/23892/18693	5
BP	GO:0017004	cytochrome complex assembly	5/862	34/29008	0.00311687	0.0238636	0.016106	226139/68033/72795/76178/52892	5
BP	GO:0048013	ephrin receptor signaling pathway	5/862	34/29008	0.00311687	0.0238636	0.016106	77531/14083/13838/217692/18128	5
BP	GO:0099563	modification of synaptic structure	5/862	34/29008	0.00311687	0.0238636	0.016106	108100/12540/16443/13838/20853	5
BP	GO:1901652	response to peptide	23/862	412/29008	0.00311961	0.0238636	0.016106	11555/11789/12491/74347/226781/56458/18806/19211/14083/19268/13838/68192/108083/19877/75747/26569/12912/77781/98415/18128/52892/20402/19164	23
BP	GO:0006090	pyruvate metabolic process	10/862	120/29008	0.00313249	0.0239271	0.0161489	68837/12499/56490/16969/15194/18439/108099/18641/19017/19164	10
BP	GO:0006469	negative regulation of protein kinase activity	14/862	203/29008	0.00314449	0.0239836	0.016187	11789/52840/63953/17873/217039/74769/320795/19211/12162/100037258/114715/108099/15259/19164	14
BP	GO:0006006	glucose metabolic process	15/862	225/29008	0.00315079	0.0239966	0.0161957	11548/12491/68837/76051/67013/19046/252870/69181/56458/14571/19883/140858/56745/77781/18641	15
BP	GO:0046031	ADP metabolic process	9/862	101/29008	0.00316939	0.0241031	0.0162676	68837/12499/56490/16969/18439/108099/18641/19017/19164	9
BP	GO:0061013	regulation of mRNA catabolic process	12/862	161/29008	0.00323443	0.0245619	0.0165773	231464/15568/211948/15572/74326/14359/19877/74480/52502/229096/78781/192119	12
BP	GO:0016052	carbohydrate catabolic process	11/862	141/29008	0.00333107	0.0252224	0.0170231	11548/68837/19046/12499/56490/16969/18439/108099/18641/19017/19164	11
BP	GO:0035270	endocrine system development	11/862	141/29008	0.00333107	0.0252224	0.0170231	14165/14461/381853/16194/18607/14912/20677/22418/18992/12912/22346	11
BP	GO:0032680	regulation of tumor necrosis factor production	13/862	183/29008	0.00337722	0.0254978	0.0172089	12489/12491/16423/108655/19766/20963/214855/56490/22418/17975/13110/192119/19164	13
BP	GO:1905952	regulation of lipid localization	13/862	183/29008	0.00337722	0.0254978	0.0172089	12491/100017/20963/68767/68865/99031/64292/72759/11307/110460/16179/18439/56745	13
BP	GO:0030510	regulation of BMP signaling pathway	9/862	102/29008	0.00338666	0.0255321	0.0172321	11482/12168/20666/240725/329506/23892/22418/19042/18128	9
BP	GO:0090277	positive regulation of peptide hormone secretion	10/862	122/29008	0.00352901	0.0263187	0.017763	30878/381853/16443/74244/11307/15216/16573/20677/26950/12289	10
BP	GO:0003197	endocardial cushion development	6/862	50/29008	0.00353135	0.0263187	0.017763	11482/12168/17999/12162/56198/18128	6
BP	GO:0016574	histone ubiquitination	6/862	50/29008	0.00353135	0.0263187	0.017763	93765/30951/224826/14897/22658/107260	6
BP	GO:0018198	peptidyl-cysteine modification	6/862	50/29008	0.00353135	0.0263187	0.017763	11421/19340/503610/381290/71146/69035	6
BP	GO:0021988	olfactory lobe development	6/862	50/29008	0.00353135	0.0263187	0.017763	14182/67269/20689/15194/22418/192119	6
BP	GO:0061647	histone H3-K9 modification	6/862	50/29008	0.00353135	0.0263187	0.017763	193796/17257/64707/16468/238247/214162	6
BP	GO:0090342	regulation of cell aging	6/862	50/29008	0.00353135	0.0263187	0.017763	69260/226781/15361/19211/21750/57295	6
BP	GO:1903426	regulation of reactive oxygen species biosynthetic process	6/862	50/29008	0.00353135	0.0263187	0.017763	12491/226781/56484/20656/26874/93734	6
BP	GO:0003209	cardiac atrium morphogenesis	5/862	35/29008	0.00354875	0.0263354	0.0177743	12168/107823/20677/22418/18128	5
BP	GO:0043537	negative regulation of blood vessel endothelial cell migration	5/862	35/29008	0.00354875	0.0263354	0.0177743	11482/17257/381290/114715/18128	5
BP	GO:0090140	regulation of mitochondrial fission	5/862	35/29008	0.00354875	0.0263354	0.0177743	223601/72759/68350/19017/68166	5
BP	GO:0071902	positive regulation of protein serine/threonine kinase activity	14/862	206/29008	0.00358631	0.0264171	0.0178294	11555/30955/20963/93840/14182/381290/14254/26398/13838/16179/18439/22418/19164/23994	14
BP	GO:0006066	alcohol metabolic process	20/862	344/29008	0.00358932	0.0264171	0.0178294	66190/54447/110611/114663/76500/100017/17257/20652/268656/14182/68865/64436/19211/11307/13121/14528/16987/98711/27399/11804	20
BP	GO:0006521	regulation of cellular amino acid metabolic process	3/862	11/29008	0.00360876	0.0264171	0.0178294	11789/16467/381290	3
BP	GO:0038203	TORC2 signaling	3/862	11/29008	0.00360876	0.0264171	0.0178294	105855/75747/227743	3
BP	GO:0045588	positive regulation of gamma-delta T cell differentiation	3/862	11/29008	0.00360876	0.0264171	0.0178294	105855/20963/20677	3
BP	GO:0046645	positive regulation of gamma-delta T cell activation	3/862	11/29008	0.00360876	0.0264171	0.0178294	105855/20963/20677	3
BP	GO:0060174	limb bud formation	3/862	11/29008	0.00360876	0.0264171	0.0178294	14165/20666/20677	3
BP	GO:1904779	regulation of protein localization to centrosome	3/862	11/29008	0.00360876	0.0264171	0.0178294	11789/12121/68053	3
BP	GO:0014066	regulation of phosphatidylinositol 3-kinase signaling	9/862	103/29008	0.00361545	0.0264171	0.0178294	14268/20354/12499/14254/64436/17999/18806/14083/65962	9
BP	GO:0070167	regulation of biomineral tissue development	9/862	103/29008	0.00361545	0.0264171	0.0178294	11555/12168/110789/23892/11732/12162/18439/18128/192119	9
BP	GO:2001237	negative regulation of extrinsic apoptotic signaling pathway	9/862	103/29008	0.00361545	0.0264171	0.0178294	14165/78688/19766/15194/20439/170755/240518/19192/227154	9
BP	GO:0000280	nuclear division	24/862	442/29008	0.00364573	0.0266011	0.0179536	11789/73420/12540/26554/69260/16211/59126/64707/68767/74369/13006/50850/224826/68053/110033/12162/74549/22418/56317/22697/52563/16563/68166/20479	24
BP	GO:0009306	protein secretion	22/862	393/29008	0.00366802	0.0267005	0.0180207	12489/223527/381853/18575/75767/19340/269800/74244/12288/12404/68428/11307/13121/15194/16573/18439/18693/20677/26950/12289/18641/78808	22
BP	GO:0034755	iron ion transmembrane transport	4/862	22/29008	0.00369518	0.0267005	0.0180207	18174/68428/15216/53945	4
BP	GO:0042481	regulation of odontogenesis	4/862	22/29008	0.00369518	0.0267005	0.0180207	11789/12393/12977/192119	4
BP	GO:0044851	hair cycle phase	4/862	22/29008	0.00369518	0.0267005	0.0180207	22418/13039/18128/19164	4
BP	GO:0048339	paraxial mesoderm development	4/862	22/29008	0.00369518	0.0267005	0.0180207	14182/15194/22418/20336	4
BP	GO:0061081	positive regulation of myeloid leukocyte cytokine production involved in immune response	4/862	22/29008	0.00369518	0.0267005	0.0180207	12491/64297/22418/56200	4
BP	GO:2000209	regulation of anoikis	4/862	22/29008	0.00369518	0.0267005	0.0180207	21885/14083/16412/18128	4
BP	GO:0046488	phosphatidylinositol metabolic process	11/862	143/29008	0.0037099	0.0267698	0.0180674	114663/76500/233315/30955/233789/54607/64436/74769/19211/108083/27399	11
BP	GO:0002040	sprouting angiogenesis	10/862	123/29008	0.00374166	0.0269617	0.0181969	12540/14461/14254/74769/72780/23892/114715/16412/13855/18128	10
BP	GO:0010675	regulation of cellular carbohydrate metabolic process	12/862	164/29008	0.00375593	0.0270271	0.0182411	11548/12491/68837/19046/252870/69181/56458/19883/140858/56745/77781/19017	12
BP	GO:0010921	regulation of phosphatase activity	8/862	85/29008	0.00377876	0.027085	0.0182802	12489/105855/20354/13003/15194/107895/19877/108954	8
BP	GO:0051899	membrane depolarization	8/862	85/29008	0.00377876	0.027085	0.0182802	12288/545622/20273/12296/18439/20269/12289/15165	8
BP	GO:0035592	establishment of protein localization to extracellular region	22/862	394/29008	0.00377955	0.027085	0.0182802	12489/223527/381853/18575/75767/19340/269800/74244/12288/12404/68428/11307/13121/15194/16573/18439/18693/20677/26950/12289/18641/78808	22
BP	GO:0070227	lymphocyte apoptotic process	9/862	104/29008	0.0038562	0.0275964	0.0186253	108655/19766/320795/19211/18439/20442/22418/94185/22346	9
BP	GO:0017148	negative regulation of translation	13/862	186/29008	0.00387792	0.0276381	0.0186535	231464/26987/211948/67579/74326/64436/14359/228866/19877/74480/17975/229096/64602	13
BP	GO:0035051	cardiocyte differentiation	13/862	186/29008	0.00387792	0.0276381	0.0186535	11548/12540/108655/93840/74244/26398/23892/12162/327826/16412/22632/18128/192119	13
BP	GO:1903555	regulation of tumor necrosis factor superfamily cytokine production	13/862	186/29008	0.00387792	0.0276381	0.0186535	12489/12491/16423/108655/19766/20963/214855/56490/22418/17975/13110/192119/19164	13
BP	GO:0008038	neuron recognition	6/862	51/29008	0.0039035	0.0276638	0.0186709	545428/13508/13838/22418/232906/94185	6
BP	GO:0051646	mitochondrion localization	6/862	51/29008	0.0039035	0.0276638	0.0186709	74148/67269/16467/50850/68350/18039	6
BP	GO:0070527	platelet aggregation	6/862	51/29008	0.0039035	0.0276638	0.0186709	11555/14268/16194/20963/56745/19091	6
BP	GO:0099111	microtubule-based transport	14/862	208/29008	0.00390804	0.0276638	0.0186709	12540/17257/81907/67269/12121/16562/50850/269209/15194/16573/18039/21750/19290/20853	14
BP	GO:1902905	positive regulation of supramolecular fiber organization	14/862	208/29008	0.00390804	0.0276638	0.0186709	11789/108100/16423/12540/17257/105855/68767/20410/18693/20257/329165/14745/68166/19164	14
BP	GO:0043523	regulation of neuron apoptotic process	17/862	276/29008	0.00392608	0.0277539	0.0187316	12540/112407/16443/17257/226781/56484/67579/26398/18607/19268/15194/18039/19877/20656/234734/19017/19164	17
BP	GO:0016447	somatic recombination of immunoglobulin gene segments	7/862	68/29008	0.00401662	0.0282401	0.0190598	108655/235587/20926/22042/225888/107823/22632	7
BP	GO:0097006	regulation of plasma lipoprotein particle levels	7/862	68/29008	0.00401662	0.0282401	0.0190598	12491/100017/16976/20652/68767/11307/74205	7
BP	GO:0003401	axis elongation	5/862	36/29008	0.00402192	0.0282401	0.0190598	14165/93840/93960/98711/22418	5
BP	GO:0010573	vascular endothelial growth factor production	5/862	36/29008	0.00402192	0.0282401	0.0190598	16194/240725/72043/14254/19883	5
BP	GO:0045746	negative regulation of Notch signaling pathway	5/862	36/29008	0.00402192	0.0282401	0.0190598	14461/16969/18011/12162/70423	5
BP	GO:0048167	regulation of synaptic plasticity	21/862	372/29008	0.00405892	0.0284616	0.0192092	108100/74342/17257/20908/12404/268709/19211/232813/171180/18011/13838/15194/245666/18693/217692/12912/17920/214162/20853/195018/19164	21
BP	GO:1903829	positive regulation of cellular protein localization	17/862	277/29008	0.00407064	0.0285054	0.0192388	11789/76123/74347/18760/20908/22042/68767/381290/12121/269109/269587/74205/16573/320360/16412/99237/19164	17
BP	GO:0034249	negative regulation of cellular amide metabolic process	14/862	209/29008	0.00407749	0.0285151	0.0192454	231464/26987/211948/233744/67579/74326/64436/14359/228866/19877/74480/17975/229096/64602	14
BP	GO:0009135	purine nucleoside diphosphate metabolic process	9/862	105/29008	0.00410931	0.0285843	0.0192921	68837/12499/56490/16969/18439/108099/18641/19017/19164	9
BP	GO:0009179	purine ribonucleoside diphosphate metabolic process	9/862	105/29008	0.00410931	0.0285843	0.0192921	68837/12499/56490/16969/18439/108099/18641/19017/19164	9
BP	GO:0045921	positive regulation of exocytosis	9/862	105/29008	0.00410931	0.0285843	0.0192921	14461/19340/20963/18806/20969/20911/26950/20479/78808	9
BP	GO:0048661	positive regulation of smooth muscle cell proliferation	9/862	105/29008	0.00410931	0.0285843	0.0192921	14180/108655/16194/100017/14254/14083/327826/16179/19017	9
BP	GO:0043624	cellular protein complex disassembly	11/862	145/29008	0.00412239	0.0286372	0.0193278	11789/67886/73420/78926/50876/20257/227634/29877/11519/216965/20479	11
BP	GO:0001678	cellular glucose homeostasis	12/862	166/29008	0.0041397	0.0287192	0.0193831	223527/68837/18575/74244/231549/56490/11307/16573/20677/26950/98415/12289	12
BP	GO:0002702	positive regulation of production of molecular mediator of immune response	10/862	125/29008	0.00419735	0.0290805	0.019627	12491/108655/64297/22042/214855/225888/107823/22418/12524/56200	10
BP	GO:1901215	negative regulation of neuron death	16/862	255/29008	0.00423322	0.0292475	0.0197397	16443/74347/17257/226781/74244/67579/12977/26398/18607/18039/19877/12912/20656/234734/19017/19164	16
BP	GO:0032640	tumor necrosis factor production	13/862	188/29008	0.00424389	0.0292475	0.0197397	12489/12491/16423/108655/19766/20963/214855/56490/22418/17975/13110/192119/19164	13
BP	GO:0048592	eye morphogenesis	13/862	188/29008	0.00424389	0.0292475	0.0197397	14561/20666/67269/13508/14254/20681/12162/327826/330222/329165/22346/22632/15165	13
BP	GO:0048754	branching morphogenesis of an epithelial tube	13/862	188/29008	0.00424389	0.0292475	0.0197397	14165/93840/12977/14254/20681/23892/12162/98711/22418/94109/12826/18128/192119	13
BP	GO:0010823	negative regulation of mitochondrion organization	6/862	52/29008	0.00430389	0.0295829	0.0199661	78688/67013/22042/68350/93734/19017	6
BP	GO:0030857	negative regulation of epithelial cell differentiation	6/862	52/29008	0.00430389	0.0295829	0.0199661	11482/108655/101809/114715/22346/18128	6
BP	GO:0002637	regulation of immunoglobulin production	8/862	87/29008	0.00435787	0.0298368	0.0201375	108655/235587/20926/22042/225888/320795/107823/12524	8
BP	GO:0015908	fatty acid transport	8/862	87/29008	0.00435787	0.0298368	0.0201375	11421/12491/20963/64292/74205/18439/26569/26874	8
BP	GO:0061912	selective autophagy	7/862	69/29008	0.004358	0.0298368	0.0201375	11555/268656/230895/15194/72512/67890/29869	7
BP	GO:0006165	nucleoside diphosphate phosphorylation	9/862	106/29008	0.00437521	0.0299154	0.0201905	68837/12499/56490/16969/18439/108099/18641/19017/19164	9
BP	GO:0002793	positive regulation of peptide secretion	10/862	126/29008	0.00444104	0.0301679	0.0203609	30878/381853/16443/74244/11307/15216/16573/20677/26950/12289	10
BP	GO:0003073	regulation of systemic arterial blood pressure	10/862	126/29008	0.00444104	0.0301679	0.0203609	11421/11548/11555/30878/12168/12491/17257/71544/69219/20656	10
BP	GO:0019079	viral genome replication	10/862	126/29008	0.00444104	0.0301679	0.0203609	12540/211948/74244/74522/20815/98415/78781/18128/20853/192119	10
BP	GO:0031109	microtubule polymerization or depolymerization	10/862	126/29008	0.00444104	0.0301679	0.0203609	11789/67886/73420/17257/78926/66140/20257/227634/29877/216965	10
BP	GO:0043123	positive regulation of I-kappaB kinase/NF-kappaB signaling	10/862	126/29008	0.00444104	0.0301679	0.0203609	12491/64297/18760/19766/22042/93765/16179/67245/78781/56200	10
BP	GO:0032271	regulation of protein polymerization	15/862	234/29008	0.00453428	0.0305909	0.0206464	11789/108100/67886/223601/17257/105855/68767/76820/50876/18693/20257/329165/227634/11519/68166	15
BP	GO:0001964	startle response	5/862	37/29008	0.0045385	0.0305909	0.0206464	208117/17257/68318/19211/94109	5
BP	GO:0034110	regulation of homotypic cell-cell adhesion	5/862	37/29008	0.0045385	0.0305909	0.0206464	11555/16194/20963/56745/19091	5
BP	GO:0070306	lens fiber cell differentiation	5/862	37/29008	0.0045385	0.0305909	0.0206464	101809/327826/114715/329165/225845	5
BP	GO:0070873	regulation of glycogen metabolic process	5/862	37/29008	0.0045385	0.0305909	0.0206464	11548/12491/19046/69181/77781	5
BP	GO:2000463	positive regulation of excitatory postsynaptic potential	5/862	37/29008	0.0045385	0.0305909	0.0206464	11555/108100/13048/19211/22421	5
BP	GO:0019058	viral life cycle	16/862	257/29008	0.00456135	0.0306657	0.0206969	12540/211948/74244/74522/17999/20815/98910/66201/13030/98415/78781/13039/18128/20853/20479/192119	16
BP	GO:0021537	telencephalon development	16/862	257/29008	0.00456135	0.0306657	0.0206969	545428/81907/231380/14182/67269/74244/16975/74762/18223/19211/20689/15194/22418/18992/192119/19164	16
BP	GO:0051216	cartilage development	14/862	212/29008	0.00462194	0.0309089	0.020861	12168/14180/12393/240725/72043/14182/214855/67216/22421/16969/23892/12162/22418/192119	14
BP	GO:0030534	adult behavior	13/862	190/29008	0.00463722	0.0309089	0.020861	11548/17257/239102/67269/74244/12288/12799/19211/20273/13838/14406/330222/26557	13
BP	GO:0071692	protein localization to extracellular region	22/862	401/29008	0.00464233	0.0309089	0.020861	12489/223527/381853/18575/75767/19340/269800/74244/12288/12404/68428/11307/13121/15194/16573/18439/18693/20677/26950/12289/18641/78808	22
BP	GO:0033555	multicellular organismal response to stress	9/862	107/29008	0.00465432	0.0309089	0.020861	72585/17257/54006/19211/19713/14528/26431/60597/68166	9
BP	GO:0030099	myeloid cell differentiation	23/862	426/29008	0.00467172	0.0309089	0.020861	11789/23845/67017/14281/108655/14461/16825/105855/230257/19766/223870/18174/22042/56484/12977/78926/93686/16969/12912/238247/68235/64602/19164	23
BP	GO:0043254	regulation of protein-containing complex assembly	24/862	451/29008	0.00467387	0.0309089	0.020861	11789/108100/67886/12491/12540/223601/17257/105855/78688/20963/22042/68767/76820/50876/216877/18693/20257/12912/329165/227634/19042/11519/68166/78808	24
BP	GO:0043500	muscle adaptation	10/862	127/29008	0.00469574	0.0309089	0.020861	108655/78688/56484/381290/56458/14083/16468/19877/22632/18128	10
BP	GO:0003183	mitral valve morphogenesis	3/862	12/29008	0.0047061	0.0309089	0.020861	12168/20677/18128	3
BP	GO:0006020	inositol metabolic process	3/862	12/29008	0.0047061	0.0309089	0.020861	114663/17257/27399	3
BP	GO:0014745	negative regulation of muscle adaptation	3/862	12/29008	0.0047061	0.0309089	0.020861	78688/381290/56458	3
BP	GO:0033212	iron import into cell	3/862	12/29008	0.0047061	0.0309089	0.020861	18174/68428/15216	3
BP	GO:0046512	sphingosine biosynthetic process	3/862	12/29008	0.0047061	0.0309089	0.020861	66190/54447/268656	3
BP	GO:0046520	sphingoid biosynthetic process	3/862	12/29008	0.0047061	0.0309089	0.020861	66190/54447/268656	3
BP	GO:0060907	positive regulation of macrophage cytokine production	3/862	12/29008	0.0047061	0.0309089	0.020861	12491/64297/22418	3
BP	GO:0090161	Golgi ribbon formation	3/862	12/29008	0.0047061	0.0309089	0.020861	228960/58244/53611	3
BP	GO:0099519	dense core granule cytoskeletal transport	3/862	12/29008	0.0047061	0.0309089	0.020861	17257/16562/16573	3
BP	GO:0060047	heart contraction	15/862	235/29008	0.00471452	0.0309089	0.020861	11421/11548/11555/109346/30878/12373/12540/381290/12288/93686/74868/12296/14528/14681/12289	15
BP	GO:0046486	glycerolipid metabolic process	21/862	377/29008	0.00472043	0.0309089	0.020861	52123/12491/114663/76500/17257/233315/30955/28042/233789/77626/54607/64436/67216/74769/18806/19211/74205/74450/108083/27399/225845	21
BP	GO:2000134	negative regulation of G1/S transition of mitotic cell cycle	7/862	70/29008	0.00472084	0.0309089	0.020861	11789/26992/19766/268709/19211/20677/52468	7
BP	GO:0014014	negative regulation of gliogenesis	6/862	53/29008	0.00473379	0.0309089	0.020861	63953/17257/20666/14912/18128/192119	6
BP	GO:0021795	cerebral cortex cell migration	6/862	53/29008	0.00473379	0.0309089	0.020861	545428/14182/16975/74762/18992/19164	6
BP	GO:0048483	autonomic nervous system development	6/862	53/29008	0.00473379	0.0309089	0.020861	14268/20666/19713/20681/20677/18187	6
BP	GO:0110151	positive regulation of biomineralization	6/862	53/29008	0.00473379	0.0309089	0.020861	11555/12168/70370/110789/12162/18439	6
BP	GO:0071706	tumor necrosis factor superfamily cytokine production	13/862	191/29008	0.0048446	0.0315928	0.0213226	12489/12491/16423/108655/19766/20963/214855/56490/22418/17975/13110/192119/19164	13
BP	GO:0002819	regulation of adaptive immune response	15/862	236/29008	0.00490053	0.0319177	0.0215419	223601/63953/14129/105855/235587/20926/22042/214855/225888/320795/15216/15064/107823/18439/21355	15
BP	GO:0007015	actin filament organization	24/862	453/29008	0.00493249	0.0320858	0.0216553	108100/16423/12540/26554/223601/237436/105855/246710/22004/68767/76820/268709/78926/20410/50876/18693/217125/230837/17920/329165/232906/14745/11519/68166	24
BP	GO:0090263	positive regulation of canonical Wnt signaling pathway	9/862	108/29008	0.00494709	0.0321407	0.0216924	14165/14180/64297/72043/72780/20677/19042/14296/19043	9
BP	GO:0042752	regulation of circadian rhythm	10/862	128/29008	0.00496177	0.032156	0.0217027	19046/64707/252870/74244/217732/20591/19883/20439/12912/19017	10
BP	GO:2000045	regulation of G1/S transition of mitotic cell cycle	10/862	128/29008	0.00496177	0.032156	0.0217027	11789/26992/14165/72290/19766/268709/19211/20677/19192/52468	10
BP	GO:1901379	regulation of potassium ion transmembrane transport	8/862	89/29008	0.00500289	0.0323823	0.0218554	12373/16539/269109/17999/19211/16502/16412/12289	8
BP	GO:0048469	cell maturation	14/862	214/29008	0.00501652	0.0324302	0.0218878	14025/67017/14461/14561/17257/230257/12393/68767/14182/56484/269116/19713/20681/16969	14
BP	GO:0050731	positive regulation of peptidyl-tyrosine phosphorylation	13/862	192/29008	0.00505935	0.0325437	0.0219644	11421/12491/231134/14165/64297/16194/20354/20963/16975/23892/18011/13838/16412	13
BP	GO:0031279	regulation of cyclase activity	5/862	38/29008	0.00510056	0.0325437	0.0219644	109305/21858/12288/110789/12289	5
BP	GO:1900274	regulation of phospholipase C activity	5/862	38/29008	0.00510056	0.0325437	0.0219644	14182/12121/14254/12524/14745	5
BP	GO:0032371	regulation of sterol transport	7/862	71/29008	0.00510597	0.0325437	0.0219644	100017/68767/68865/99031/11307/110460/16179	7
BP	GO:0032374	regulation of cholesterol transport	7/862	71/29008	0.00510597	0.0325437	0.0219644	100017/68767/68865/99031/11307/110460/16179	7
BP	GO:0046579	positive regulation of Ras protein signal transduction	7/862	71/29008	0.00510597	0.0325437	0.0219644	14165/30955/12977/26921/74769/14745/18128	7
BP	GO:0003181	atrioventricular valve morphogenesis	4/862	24/29008	0.0051214	0.0325437	0.0219644	12168/20677/56198/18128	4
BP	GO:0003283	atrial septum development	4/862	24/29008	0.0051214	0.0325437	0.0219644	12168/107823/20677/22418	4
BP	GO:0016578	histone deubiquitination	4/862	24/29008	0.0051214	0.0325437	0.0219644	223527/252870/235441/72344	4
BP	GO:0021889	olfactory bulb interneuron differentiation	4/862	24/29008	0.0051214	0.0325437	0.0219644	14182/20689/22418/192119	4
BP	GO:0031645	negative regulation of nervous system process	4/862	24/29008	0.0051214	0.0325437	0.0219644	13032/67374/19211/94185	4
BP	GO:0140112	extracellular vesicle biogenesis	4/862	24/29008	0.0051214	0.0325437	0.0219644	66412/20969/68428/20479	4
BP	GO:1900006	positive regulation of dendrite development	4/862	24/29008	0.0051214	0.0325437	0.0219644	16180/15572/16975/12162	4
BP	GO:2000010	positive regulation of protein localization to cell surface	4/862	24/29008	0.0051214	0.0325437	0.0219644	20908/68767/320360/99237	4
BP	GO:0048608	reproductive structure development	25/862	480/29008	0.00516369	0.0327725	0.0221188	11789/12168/14165/14180/14461/217039/69260/240725/212937/56484/19211/72780/20681/22421/231672/12162/13030/327826/98711/22418/94109/238247/13039/18128/192119	25
BP	GO:0043244	regulation of protein-containing complex disassembly	10/862	129/29008	0.00523948	0.0331728	0.0223889	11555/11789/67886/78926/50876/20257/227634/29877/11519/216965	10
BP	GO:0046822	regulation of nucleocytoplasmic transport	10/862	129/29008	0.00523948	0.0331728	0.0223889	12491/18760/20926/329506/17999/19250/67890/103573/19042/19164	10
BP	GO:0032755	positive regulation of interleukin-6 production	9/862	109/29008	0.00525395	0.0331838	0.0223964	12491/16180/16194/20963/214855/56490/18439/22418/17975	9
BP	GO:0046939	nucleotide phosphorylation	9/862	109/29008	0.00525395	0.0331838	0.0223964	68837/12499/56490/16969/18439/108099/18641/19017/19164	9
BP	GO:1901653	cellular response to peptide	18/862	308/29008	0.00526517	0.0332145	0.0224171	11555/11789/12491/226781/56458/19211/14083/19268/13838/68192/108083/19877/75747/26569/98415/52892/20402/19164	18
BP	GO:0034767	positive regulation of ion transmembrane transport	13/862	193/29008	0.00528168	0.0332784	0.0224602	11555/12288/246049/12296/15194/16502/16573/18439/16412/12289/15165/65962/19164	13
BP	GO:0007034	vacuolar transport	11/862	150/29008	0.00531454	0.0334048	0.0225455	353047/70160/74349/17999/66201/230895/11736/68192/53611/218441/20479	11
BP	GO:1902806	regulation of cell cycle G1/S phase transition	11/862	150/29008	0.00531454	0.0334048	0.0225455	11789/26992/14165/72290/19766/381290/268709/19211/20677/19192/52468	11
BP	GO:0051402	neuron apoptotic process	18/862	309/29008	0.00544073	0.0341568	0.0230531	12540/112407/16443/17257/226781/56484/67579/26398/18607/19268/15194/18039/19877/94185/20656/234734/19017/19164	18
BP	GO:0007568	aging	16/862	262/29008	0.00547331	0.03432	0.0231633	11548/69260/226781/56484/15361/116847/19211/72759/15194/21750/57295/67006/14681/228913/20656/19164	16
BP	GO:0022407	regulation of cell-cell adhesion	24/862	457/29008	0.00548555	0.0343555	0.0231872	11555/16423/223601/63953/16194/105855/54607/20963/22042/269152/74762/14083/12162/15216/16179/67245/20677/22418/12524/56745/14969/19091/94185/18128	24
BP	GO:0098656	anion transmembrane transport	13/862	194/29008	0.00551176	0.0344523	0.0232525	19766/22232/14400/100604/231549/246049/11732/14406/55963/19775/16412/20539/19164	13
BP	GO:0010633	negative regulation of epithelial cell migration	7/862	72/29008	0.00551422	0.0344523	0.0232525	11482/63953/17257/381290/19211/114715/18128	7
BP	GO:0032760	positive regulation of tumor necrosis factor production	9/862	110/29008	0.00557533	0.0347925	0.0234821	12491/19766/20963/214855/56490/22418/17975/13110/19164	9
BP	GO:0007162	negative regulation of cell adhesion	18/862	310/29008	0.00562105	0.0350359	0.0236464	11482/11555/14114/105855/20354/54607/13508/268709/67374/19211/14083/15216/67245/12524/56745/19091/94185/18128	18
BP	GO:0008217	regulation of blood pressure	14/862	217/29008	0.0056589	0.0352297	0.0237772	11421/11482/11548/11555/30878/12168/12491/80898/17257/71544/12288/69219/14528/20656	14
BP	GO:0021983	pituitary gland development	5/862	39/29008	0.00571016	0.035338	0.0238503	14165/14461/22418/18992/12912	5
BP	GO:0043304	regulation of mast cell degranulation	5/862	39/29008	0.00571016	0.035338	0.0238503	14461/20963/18607/18806/20911	5
BP	GO:0045981	positive regulation of nucleotide metabolic process	5/862	39/29008	0.00571016	0.035338	0.0238503	12499/56490/18439/19017/19164	5
BP	GO:0051567	histone H3-K9 methylation	5/862	39/29008	0.00571016	0.035338	0.0238503	193796/17257/64707/16468/238247	5
BP	GO:1900544	positive regulation of purine nucleotide metabolic process	5/862	39/29008	0.00571016	0.035338	0.0238503	12499/56490/18439/19017/19164	5
BP	GO:1903578	regulation of ATP metabolic process	8/862	91/29008	0.00571852	0.0353478	0.0238569	211948/12499/56490/16969/18439/108099/19017/19164	8
BP	GO:0051896	regulation of protein kinase B signaling	12/862	173/29008	0.00573715	0.035421	0.0239063	16443/30955/14182/74769/19211/14083/19713/68350/75747/56745/16412/52892	12
BP	GO:0008016	regulation of heart contraction	13/862	195/29008	0.00574979	0.035457	0.0239306	11548/11555/109346/30878/12373/381290/12288/93686/74868/12296/14528/14681/12289	13
BP	GO:0001837	epithelial to mesenchymal transition	11/862	152/29008	0.00586141	0.0357185	0.0241071	101809/93840/14182/19211/23892/12162/19877/114715/22418/56198/18128	11
BP	GO:0003206	cardiac chamber morphogenesis	11/862	152/29008	0.00586141	0.0357185	0.0241071	12168/14180/20666/93840/12162/107823/20677/22418/18187/56198/18128	11
BP	GO:0043488	regulation of mRNA stability	11/862	152/29008	0.00586141	0.0357185	0.0241071	231464/15568/211948/15572/74326/14359/19877/74480/52502/229096/192119	11
BP	GO:0051092	positive regulation of NF-kappaB transcription factor activity	11/862	152/29008	0.00586141	0.0357185	0.0241071	12491/16180/18760/19766/22042/93765/16969/23892/216877/16179/22418	11
BP	GO:0032984	protein-containing complex disassembly	14/862	218/29008	0.00588714	0.0357185	0.0241071	11555/11789/67886/73420/78926/50876/16573/66643/20257/227634/29877/11519/216965/20479	14
BP	GO:0007413	axonal fasciculation	4/862	25/29008	0.0059556	0.0357185	0.0241071	13838/22418/232906/94185	4
BP	GO:0008535	respiratory chain complex IV assembly	4/862	25/29008	0.0059556	0.0357185	0.0241071	226139/68033/76178/52892	4
BP	GO:0018027	peptidyl-lysine dimethylation	4/862	25/29008	0.0059556	0.0357185	0.0241071	64707/225888/77683/214162	4
BP	GO:0021692	cerebellar Purkinje cell layer morphogenesis	4/862	25/29008	0.0059556	0.0357185	0.0241071	16825/67269/19883/67453	4
BP	GO:0033008	positive regulation of mast cell activation involved in immune response	4/862	25/29008	0.0059556	0.0357185	0.0241071	14461/20963/18806/20911	4
BP	GO:0043306	positive regulation of mast cell degranulation	4/862	25/29008	0.0059556	0.0357185	0.0241071	14461/20963/18806/20911	4
BP	GO:0060216	definitive hemopoiesis	4/862	25/29008	0.0059556	0.0357185	0.0241071	14461/223870/93686/214162	4
BP	GO:0101023	vascular endothelial cell proliferation	4/862	25/29008	0.0059556	0.0357185	0.0241071	30878/14182/14254/192119	4
BP	GO:0106030	neuron projection fasciculation	4/862	25/29008	0.0059556	0.0357185	0.0241071	13838/22418/232906/94185	4
BP	GO:1905562	regulation of vascular endothelial cell proliferation	4/862	25/29008	0.0059556	0.0357185	0.0241071	30878/14182/14254/192119	4
BP	GO:0003174	mitral valve development	3/862	13/29008	0.0059839	0.0357185	0.0241071	12168/20677/18128	3
BP	GO:0010452	histone H3-K36 methylation	3/862	13/29008	0.0059839	0.0357185	0.0241071	234135/107823/18193	3
BP	GO:0010635	regulation of mitochondrial fusion	3/862	13/29008	0.0059839	0.0357185	0.0241071	67013/22042/68350	3
BP	GO:0010804	negative regulation of tumor necrosis factor-mediated signaling pathway	3/862	13/29008	0.0059839	0.0357185	0.0241071	78688/22036/240518	3
BP	GO:0032060	bleb assembly	3/862	13/29008	0.0059839	0.0357185	0.0241071	18439/19877/14745	3
BP	GO:0033182	regulation of histone ubiquitination	3/862	13/29008	0.0059839	0.0357185	0.0241071	93765/14897/107260	3
BP	GO:0042487	regulation of odontogenesis of dentin-containing tooth	3/862	13/29008	0.0059839	0.0357185	0.0241071	12393/12977/192119	3
BP	GO:0048340	paraxial mesoderm morphogenesis	3/862	13/29008	0.0059839	0.0357185	0.0241071	15194/22418/20336	3
BP	GO:0051549	positive regulation of keratinocyte migration	3/862	13/29008	0.0059839	0.0357185	0.0241071	54357/14165/26921	3
BP	GO:0060586	multicellular organismal iron ion homeostasis	3/862	13/29008	0.0059839	0.0357185	0.0241071	18174/15216/53945	3
BP	GO:0098935	dendritic transport	3/862	13/29008	0.0059839	0.0357185	0.0241071	16573/19290/20853	3
BP	GO:0099159	regulation of modification of postsynaptic structure	3/862	13/29008	0.0059839	0.0357185	0.0241071	108100/12540/16443	3
BP	GO:0099532	synaptic vesicle endosomal processing	3/862	13/29008	0.0059839	0.0357185	0.0241071	16443/58244/53611	3
BP	GO:0034612	response to tumor necrosis factor	13/862	196/29008	0.00599595	0.0357363	0.0241191	78688/19766/77626/20963/53323/56484/110829/22036/14528/19883/240518/94185/71966	13
BP	GO:0071356	cellular response to tumor necrosis factor	12/862	174/29008	0.00600058	0.0357363	0.0241191	78688/19766/77626/20963/53323/56484/110829/22036/19883/240518/94185/71966	12
BP	GO:0032368	regulation of lipid transport	11/862	153/29008	0.00615094	0.03659	0.0246953	100017/20963/68767/68865/99031/64292/11307/110460/16179/18439/56745	11
BP	GO:0001974	blood vessel remodeling	6/862	56/29008	0.00621297	0.0368749	0.0248876	11482/11548/12168/14165/78688/72780	6
BP	GO:0043507	positive regulation of JUN kinase activity	6/862	56/29008	0.00621297	0.0368749	0.0248876	20963/93840/26398/13838/16179/22418	6
BP	GO:0061351	neural precursor cell proliferation	13/862	197/29008	0.00625043	0.0369645	0.024948	14461/14182/56484/110829/56458/18223/22421/327826/19883/22418/18992/18128/195018	13
BP	GO:0007156	homophilic cell adhesion via plasma membrane adhesion molecules	9/862	112/29008	0.00626349	0.0369645	0.024948	545428/13508/75599/18526/93885/74769/19268/19713/330222	9
BP	GO:0021549	cerebellum development	9/862	112/29008	0.00626349	0.0369645	0.024948	16825/17257/67269/74244/12404/22421/19883/234734/67453	9
BP	GO:0045639	positive regulation of myeloid cell differentiation	9/862	112/29008	0.00626349	0.0369645	0.024948	67017/14281/14461/105855/19766/56484/12977/12912/68235	9
BP	GO:1903557	positive regulation of tumor necrosis factor superfamily cytokine production	9/862	112/29008	0.00626349	0.0369645	0.024948	12491/19766/20963/214855/56490/22418/17975/13110/19164	9
BP	GO:0051494	negative regulation of cytoskeleton organization	12/862	175/29008	0.0062735	0.0369818	0.0249597	11789/67886/223601/26425/78926/50876/18693/20257/227634/29877/11519/216965	12
BP	GO:0002822	regulation of adaptive immune response based on somatic recombination of immune receptors built from immunoglobulin superfamily domains	14/862	220/29008	0.00636575	0.0373778	0.025227	223601/14129/105855/235587/20926/22042/214855/225888/320795/15216/15064/107823/18439/21355	14
BP	GO:0010543	regulation of platelet activation	5/862	40/29008	0.00636934	0.0373778	0.025227	11555/16194/20963/56745/19091	5
BP	GO:0030513	positive regulation of BMP signaling pathway	5/862	40/29008	0.00636934	0.0373778	0.025227	11482/12168/20666/240725/18128	5
BP	GO:1903580	positive regulation of ATP metabolic process	5/862	40/29008	0.00636934	0.0373778	0.025227	12499/56490/18439/19017/19164	5
BP	GO:0015849	organic acid transport	18/862	314/29008	0.00639181	0.0374675	0.0252875	11421/12491/20963/100604/231549/64292/94282/246049/74205/18439/55963/26569/22439/17920/16412/26874/20539/19164	18
BP	GO:0032434	regulation of proteasomal ubiquitin-dependent protein catabolic process	10/862	133/29008	0.006474	0.0379067	0.025584	223870/53323/252870/74244/231672/23806/15216/103573/24086/19164	10
BP	GO:0007018	microtubule-based movement	22/862	413/29008	0.00649967	0.0379867	0.0256379	12540/69260/16211/17758/17257/668880/81907/67269/381290/12121/16562/50850/269209/110033/18011/15194/16573/18039/21750/19290/16563/20853	22
BP	GO:0043535	regulation of blood vessel endothelial cell migration	8/862	93/29008	0.00650951	0.0379867	0.0256379	11482/14461/17257/18760/14182/381290/114715/18128	8
BP	GO:0099072	regulation of postsynaptic membrane neurotransmitter receptor levels	8/862	93/29008	0.00650951	0.0379867	0.0256379	269994/20908/78070/17999/245666/18693/17920/665113	8
BP	GO:0045732	positive regulation of protein catabolic process	14/862	221/29008	0.00661645	0.0385242	0.0260007	11789/13032/20333/67269/74244/56458/17999/93960/19211/14083/231672/23806/22418/19164	14
BP	GO:0048639	positive regulation of developmental growth	14/862	221/29008	0.00661645	0.0385242	0.0260007	11555/14025/12168/14180/14268/17257/20354/14182/12977/13508/68350/18992/12912/18128	14
BP	GO:0009185	ribonucleoside diphosphate metabolic process	9/862	113/29008	0.00663115	0.0385242	0.0260007	68837/12499/56490/16969/18439/108099/18641/19017/19164	9
BP	GO:0030516	regulation of axon extension	9/862	113/29008	0.00663115	0.0385242	0.0260007	108151/12168/14268/218877/20354/20357/13508/69737/22418	9
BP	GO:0035637	multicellular organismal signaling	11/862	155/29008	0.00676363	0.0392501	0.0264907	242653/12288/16536/269116/93686/20273/74868/12296/18439/20269/12289	11
BP	GO:0120032	regulation of plasma membrane bounded cell projection assembly	13/862	199/29008	0.00678517	0.0393314	0.0265455	11789/12540/17758/353047/66573/18011/234776/14359/15194/18439/329165/232906/18286	13
BP	GO:0001818	negative regulation of cytokine production	17/862	292/29008	0.0068172	0.0394732	0.0266412	11746/12489/14114/14268/105855/14182/14254/22036/15216/68350/240518/26557/94185/22632/26874/19043/192119	17
BP	GO:0003015	heart process	15/862	245/29008	0.00685708	0.0394775	0.0266441	11421/11548/11555/109346/30878/12373/12540/381290/12288/93686/74868/12296/14528/14681/12289	15
BP	GO:0001573	ganglioside metabolic process	4/862	26/29008	0.0068755	0.0394775	0.0266441	241230/26938/20442/20451	4
BP	GO:0006688	glycosphingolipid biosynthetic process	4/862	26/29008	0.0068755	0.0394775	0.0266441	241230/26938/20442/20451	4
BP	GO:0006817	phosphate ion transport	4/862	26/29008	0.0068755	0.0394775	0.0266441	76500/14182/11732/19775	4
BP	GO:0010742	macrophage derived foam cell differentiation	4/862	26/29008	0.0068755	0.0394775	0.0266441	12491/20652/12977/11307	4
BP	GO:0032480	negative regulation of type I interferon production	4/862	26/29008	0.0068755	0.0394775	0.0266441	22036/240518/22632/19043	4
BP	GO:0099010	modification of postsynaptic structure	4/862	26/29008	0.0068755	0.0394775	0.0266441	108100/12540/16443/20853	4
BP	GO:0002886	regulation of myeloid leukocyte mediated immunity	7/862	75/29008	0.00688605	0.0394775	0.0266441	14129/14461/20963/18607/18806/20911/56200	7
BP	GO:0016445	somatic diversification of immunoglobulins	7/862	75/29008	0.00688605	0.0394775	0.0266441	108655/235587/20926/22042/225888/107823/22632	7
BP	GO:0051222	positive regulation of protein transport	18/862	317/29008	0.00702453	0.0402272	0.0271501	12489/12540/381853/18760/269800/74244/329506/12669/11307/74205/16573/18439/20677/26950/19042/12289/99237/19164	18
BP	GO:1901990	regulation of mitotic cell cycle phase transition	17/862	293/29008	0.00704359	0.0402362	0.0271562	11789/26992/26554/14165/72290/17257/59126/19766/268709/19211/20677/56317/19192/52563/52468/216965/20479	17
BP	GO:0000578	embryonic axis specification	5/862	41/29008	0.00708009	0.0402362	0.0271562	212937/22421/327826/22418/14296	5
BP	GO:0003230	cardiac atrium development	5/862	41/29008	0.00708009	0.0402362	0.0271562	12168/107823/20677/22418/18128	5
BP	GO:0006998	nuclear envelope organization	5/862	41/29008	0.00708009	0.0402362	0.0271562	101187/50850/68053/74122/68968	5
BP	GO:0033006	regulation of mast cell activation involved in immune response	5/862	41/29008	0.00708009	0.0402362	0.0271562	14461/20963/18607/18806/20911	5
BP	GO:0035886	vascular associated smooth muscle cell differentiation	5/862	41/29008	0.00708009	0.0402362	0.0271562	14180/93840/18019/20656/18128	5
BP	GO:0051339	regulation of lyase activity	5/862	41/29008	0.00708009	0.0402362	0.0271562	109305/21858/12288/110789/12289	5
BP	GO:0001503	ossification	22/862	417/29008	0.00724007	0.0410813	0.0277266	11555/11789/12168/23845/14180/18760/12393/20354/20666/14182/12977/14083/20681/170574/110789/23892/11732/12162/18439/22418/57295/18128	22
BP	GO:0021587	cerebellum morphogenesis	6/862	58/29008	0.00736942	0.0410813	0.0277266	16825/67269/12404/22421/19883/67453	6
BP	GO:0007422	peripheral nervous system development	7/862	76/29008	0.00739513	0.0410813	0.0277266	269116/20681/18992/11876/56198/67453/192119	7
BP	GO:0045739	positive regulation of DNA repair	7/862	76/29008	0.00739513	0.0410813	0.0277266	14165/235587/93765/30951/225888/68166/234371	7
BP	GO:0001942	hair follicle development	9/862	115/29008	0.00741594	0.0410813	0.0277266	11789/14165/16825/93840/22418/13039/18128/192119/19164	9
BP	GO:0050764	regulation of phagocytosis	9/862	115/29008	0.00741594	0.0410813	0.0277266	12491/16423/14129/14461/105855/20963/74244/19211/14083	9
BP	GO:0033157	regulation of intracellular protein transport	14/862	224/29008	0.00741618	0.0410813	0.0277266	12491/12540/78688/18760/329506/19250/12669/16573/67890/103573/18220/19042/99237/19164	14
BP	GO:0007224	smoothened signaling pathway	11/862	157/29008	0.00742305	0.0410813	0.0277266	14165/14180/240888/12393/69181/66573/72507/20689/269209/67884/19883	11
BP	GO:0003207	cardiac chamber formation	3/862	14/29008	0.00744928	0.0410813	0.0277266	20666/20677/18128	3
BP	GO:0010457	centriole-centriole cohesion	3/862	14/29008	0.00744928	0.0410813	0.0277266	338349/216543/18286	3
BP	GO:0010958	regulation of amino acid import across plasma membrane	3/862	14/29008	0.00744928	0.0410813	0.0277266	246049/16412/19164	3
BP	GO:0032253	dense core granule localization	3/862	14/29008	0.00744928	0.0410813	0.0277266	17257/16562/16573	3
BP	GO:0032536	regulation of cell projection size	3/862	14/29008	0.00744928	0.0410813	0.0277266	22421/18039/22439	3
BP	GO:0035970	peptidyl-threonine dephosphorylation	3/862	14/29008	0.00744928	0.0410813	0.0277266	63953/19042/19043	3
BP	GO:0036296	response to increased oxygen levels	3/862	14/29008	0.00744928	0.0410813	0.0277266	74244/56458/20656	3
BP	GO:0045586	regulation of gamma-delta T cell differentiation	3/862	14/29008	0.00744928	0.0410813	0.0277266	105855/20963/20677	3
BP	GO:0045906	negative regulation of vasoconstriction	3/862	14/29008	0.00744928	0.0410813	0.0277266	30878/12168/71544	3
BP	GO:0046643	regulation of gamma-delta T cell activation	3/862	14/29008	0.00744928	0.0410813	0.0277266	105855/20963/20677	3
BP	GO:0051764	actin crosslink formation	3/862	14/29008	0.00744928	0.0410813	0.0277266	108100/237436/78926	3
BP	GO:0061309	cardiac neural crest cell development involved in outflow tract morphogenesis	3/862	14/29008	0.00744928	0.0410813	0.0277266	12540/12162/192119	3
BP	GO:0061709	reticulophagy	3/862	14/29008	0.00744928	0.0410813	0.0277266	72512/67890/29869	3
BP	GO:0090331	negative regulation of platelet aggregation	3/862	14/29008	0.00744928	0.0410813	0.0277266	11555/56745/19091	3
BP	GO:1901950	dense core granule transport	3/862	14/29008	0.00744928	0.0410813	0.0277266	17257/16562/16573	3
BP	GO:1903671	negative regulation of sprouting angiogenesis	3/862	14/29008	0.00744928	0.0410813	0.0277266	14254/74769/13855	3
BP	GO:1903789	regulation of amino acid transmembrane transport	3/862	14/29008	0.00744928	0.0410813	0.0277266	246049/16412/19164	3
BP	GO:1903961	positive regulation of anion transmembrane transport	3/862	14/29008	0.00744928	0.0410813	0.0277266	246049/16412/19164	3
BP	GO:1905063	regulation of vascular associated smooth muscle cell differentiation	3/862	14/29008	0.00744928	0.0410813	0.0277266	14180/18019/20656	3
BP	GO:2000052	positive regulation of non-canonical Wnt signaling pathway	3/862	14/29008	0.00744928	0.0410813	0.0277266	93960/72780/22418	3
BP	GO:0006820	anion transport	25/862	495/29008	0.00751442	0.0413968	0.0279395	11421/12491/16423/76500/19766/22232/20963/14182/26372/14400/100604/231549/64292/94282/246049/11732/14406/18439/55963/26569/19775/17920/16412/20539/19164	25
BP	GO:0000209	protein polyubiquitination	15/862	248/29008	0.00763322	0.0420069	0.0283512	26554/53323/93765/17999/23806/67948/68350/67245/14897/240518/56317/67128/22214/52563/107260	15
BP	GO:0060491	regulation of cell projection assembly	13/862	202/29008	0.00765464	0.0420804	0.0284008	11789/12540/17758/353047/66573/18011/234776/14359/15194/18439/329165/232906/18286	13
BP	GO:0007613	memory	11/862	158/29008	0.00777101	0.0425376	0.0287095	208117/13048/17257/68318/19211/232813/214230/12912/94109/53901/19164	11
BP	GO:0045667	regulation of osteoblast differentiation	11/862	158/29008	0.00777101	0.0425376	0.0287095	11789/12168/18760/12393/20354/20666/14182/14083/23892/12162/18128	11
BP	GO:0006643	membrane lipid metabolic process	12/862	180/29008	0.00778863	0.0425376	0.0287095	66190/54447/74559/77626/268656/241230/68865/74244/26938/18439/20442/20451	12
BP	GO:2001257	regulation of cation channel activity	12/862	180/29008	0.00778863	0.0425376	0.0287095	11555/12373/269994/16539/12296/15194/16502/16573/16412/60597/15165/19017	12
BP	GO:0038061	NIK/NF-kappaB signaling	9/862	116/29008	0.00783397	0.0425376	0.0287095	78688/110829/23892/22032/16179/12524/19042/19043/192119	9
BP	GO:0048709	oligodendrocyte differentiation	9/862	116/29008	0.00783397	0.0425376	0.0287095	63953/12799/19211/20681/14912/20336/94185/18128/192119	9
BP	GO:0030501	positive regulation of bone mineralization	5/862	42/29008	0.00784438	0.0425376	0.0287095	11555/12168/110789/12162/18439	5
BP	GO:0031076	embryonic camera-type eye development	5/862	42/29008	0.00784438	0.0425376	0.0287095	14165/20666/12162/327826/98711	5
BP	GO:0090175	regulation of establishment of planar polarity	5/862	42/29008	0.00784438	0.0425376	0.0287095	93840/93960/72080/22421/22418	5
BP	GO:0006661	phosphatidylinositol biosynthetic process	8/862	96/29008	0.0078478	0.0425376	0.0287095	114663/76500/30955/233789/54607/74769/108083/27399	8
BP	GO:0007229	integrin-mediated signaling pathway	8/862	96/29008	0.0078478	0.0425376	0.0287095	12540/26554/14268/20963/110829/14083/232906/16412	8
BP	GO:0003338	metanephros morphogenesis	4/862	27/29008	0.00788459	0.0425376	0.0287095	14165/269152/20681/23892	4
BP	GO:0019068	virion assembly	4/862	27/29008	0.00788459	0.0425376	0.0287095	17999/98910/66201/20479	4
BP	GO:0031954	positive regulation of protein autophosphorylation	4/862	27/29008	0.00788459	0.0425376	0.0287095	11421/20963/72065/23892	4
BP	GO:0032366	intracellular sterol transport	4/862	27/29008	0.00788459	0.0425376	0.0287095	100017/68865/170459/11307	4
BP	GO:0032367	intracellular cholesterol transport	4/862	27/29008	0.00788459	0.0425376	0.0287095	100017/68865/170459/11307	4
BP	GO:0062009	secondary palate development	4/862	27/29008	0.00788459	0.0425376	0.0287095	20666/22421/16450/22418	4
BP	GO:0090077	foam cell differentiation	4/862	27/29008	0.00788459	0.0425376	0.0287095	12491/20652/12977/11307	4
BP	GO:0060976	coronary vasculature development	7/862	77/29008	0.00793153	0.0426585	0.028791	11421/30878/14180/93840/14182/114715/18128	7
BP	GO:0140056	organelle localization by membrane tethering	7/862	77/29008	0.00793153	0.0426585	0.028791	19340/228960/20908/58244/20911/217893/20336	7
BP	GO:1902807	negative regulation of cell cycle G1/S phase transition	7/862	77/29008	0.00793153	0.0426585	0.028791	11789/26992/19766/268709/19211/20677/52468	7
BP	GO:0006826	iron ion transport	6/862	59/29008	0.00800246	0.0429957	0.0290186	18174/22042/68428/15216/53945/67739	6
BP	GO:0060249	anatomical structure homeostasis	18/862	322/29008	0.00819109	0.0439639	0.0296721	11555/11789/14461/16825/353047/19340/20963/22042/12977/110789/18439/26557/16412/214162/22346/71966/18128/216965	18
BP	GO:0050708	regulation of protein secretion	17/862	298/29008	0.0082683	0.0442948	0.0298954	12489/223527/381853/18575/75767/269800/74244/11307/13121/16573/18439/18693/20677/26950/12289/18641/78808	17
BP	GO:0006939	smooth muscle contraction	9/862	117/29008	0.00826972	0.0442948	0.0298954	11555/240725/72043/212937/71544/381290/12288/14254/19091	9
BP	GO:0007266	Rho protein signal transduction	10/862	138/29008	0.00832189	0.0445285	0.0300531	11548/108100/12540/26554/93840/71544/19877/232906/16412/14745	10
BP	GO:0002562	somatic diversification of immune receptors via germline recombination within a single locus	7/862	78/29008	0.00849605	0.0452747	0.0305567	108655/235587/20926/22042/225888/107823/22632	7
BP	GO:0016444	somatic cell DNA recombination	7/862	78/29008	0.00849605	0.0452747	0.0305567	108655/235587/20926/22042/225888/107823/22632	7
BP	GO:0034109	homotypic cell-cell adhesion	7/862	78/29008	0.00849605	0.0452747	0.0305567	11555/14268/16194/20963/171486/56745/19091	7
BP	GO:0048002	antigen processing and presentation of peptide antigen	7/862	78/29008	0.00849605	0.0452747	0.0305567	80898/14129/15216/15064/21355/14969/13039	7
BP	GO:0032102	negative regulation of response to external stimulus	21/862	398/29008	0.00854711	0.0454539	0.0306777	108151/11555/208117/242653/63953/218877/20354/20357/68318/19211/23892/13838/68350/19883/21355/22418/56745/19091/229096/18128/19043	21
BP	GO:1903706	regulation of hemopoiesis	21/862	398/29008	0.00854711	0.0454539	0.0306777	11789/63953/67017/14281/108655/14461/16825/105855/19766/223870/20963/56484/74244/12977/78926/93686/16969/20677/12912/68235/192119	21
BP	GO:0007159	leukocyte cell-cell adhesion	20/862	373/29008	0.00857015	0.0454837	0.0306978	16423/223601/63953/105855/20354/54607/20963/22042/67374/12162/15216/16179/67245/19877/20677/12524/14969/16412/94185/11519	20
BP	GO:0140694	non-membrane-bounded organelle assembly	20/862	373/29008	0.00857015	0.0454837	0.0306978	78321/12373/73420/231464/108655/76123/16211/668880/22154/68767/12121/207175/13006/50876/16412/229096/16563/20479/229663/192119	20
BP	GO:0099504	synaptic vesicle cycle	14/862	228/29008	0.00859995	0.0455955	0.0307733	11555/16443/20908/19211/241770/171180/22421/18439/19877/26431/17920/20965/78808/19164	14
BP	GO:0021955	central nervous system neuron axonogenesis	5/862	43/29008	0.00866412	0.0456573	0.030815	74244/19211/14083/13838/232906	5
BP	GO:0045191	regulation of isotype switching	5/862	43/29008	0.00866412	0.0456573	0.030815	235587/20926/22042/225888/107823	5
BP	GO:0045601	regulation of endothelial cell differentiation	5/862	43/29008	0.00866412	0.0456573	0.030815	11482/19877/22346/18128/192119	5
BP	GO:0097484	dendrite extension	5/862	43/29008	0.00866412	0.0456573	0.030815	14025/17257/81907/236794/68350	5
BP	GO:2000008	regulation of protein localization to cell surface	5/862	43/29008	0.00866412	0.0456573	0.030815	20908/68767/15216/320360/99237	5
BP	GO:2000772	regulation of cellular senescence	5/862	43/29008	0.00866412	0.0456573	0.030815	69260/226781/15361/21750/57295	5
BP	GO:0035924	cellular response to vascular endothelial growth factor stimulus	6/862	60/29008	0.00867366	0.0456614	0.0308178	18760/381290/14254/74769/18187/18128	6
BP	GO:0010811	positive regulation of cell-substrate adhesion	10/862	139/29008	0.00873568	0.0458953	0.0309756	12491/12540/14114/14268/110829/12977/26921/19877/16412/192119	10
BP	GO:0016079	synaptic vesicle exocytosis	10/862	139/29008	0.00873568	0.0458953	0.0309756	11555/20908/241770/171180/22421/18439/26431/17920/78808/19164	10
BP	GO:0035148	tube formation	12/862	183/29008	0.00882672	0.046327	0.0312669	14165/20666/93840/54006/19713/20681/23892/12162/20677/22418/232906/18128	12
BP	GO:0003171	atrioventricular valve development	4/862	28/29008	0.00898621	0.0466014	0.0314522	12168/20677/56198/18128	4
BP	GO:0007141	male meiosis I	4/862	28/29008	0.00898621	0.0466014	0.0314522	69260/74369/224826/22697	4
BP	GO:0033522	histone H2A ubiquitination	4/862	28/29008	0.00898621	0.0466014	0.0314522	224826/14897/22658/107260	4
BP	GO:0034311	diol metabolic process	4/862	28/29008	0.00898621	0.0466014	0.0314522	66190/54447/268656/14528	4
BP	GO:0038083	peptidyl-tyrosine autophosphorylation	4/862	28/29008	0.00898621	0.0466014	0.0314522	11421/20963/14083/23892	4
BP	GO:0045070	positive regulation of viral genome replication	4/862	28/29008	0.00898621	0.0466014	0.0314522	211948/20815/18128/20853	4
BP	GO:0045648	positive regulation of erythrocyte differentiation	4/862	28/29008	0.00898621	0.0466014	0.0314522	67017/14461/105855/56484	4
BP	GO:0045724	positive regulation of cilium assembly	4/862	28/29008	0.00898621	0.0466014	0.0314522	66573/234776/15194/232906	4
BP	GO:0048820	hair follicle maturation	4/862	28/29008	0.00898621	0.0466014	0.0314522	22418/13039/18128/19164	4
BP	GO:0098884	postsynaptic neurotransmitter receptor internalization	4/862	28/29008	0.00898621	0.0466014	0.0314522	269994/17999/18693/17920	4
BP	GO:0140239	postsynaptic endocytosis	4/862	28/29008	0.00898621	0.0466014	0.0314522	269994/17999/18693/17920	4
BP	GO:1904706	negative regulation of vascular associated smooth muscle cell proliferation	4/862	28/29008	0.00898621	0.0466014	0.0314522	30878/19211/19091/20656	4
BP	GO:0051057	positive regulation of small GTPase mediated signal transduction	7/862	79/29008	0.00908955	0.0468155	0.0315967	14165/30955/12977/26921/74769/14745/18128	7
BP	GO:1903201	regulation of oxidative stress-induced cell death	7/862	79/29008	0.00908955	0.0468155	0.0315967	108655/74347/78688/19766/56484/74244/20656	7
BP	GO:0007351	tripartite regional subdivision	3/862	15/29008	0.00910825	0.0468155	0.0315967	212937/327826/22418	3
BP	GO:0008595	anterior/posterior axis specification, embryo	3/862	15/29008	0.00910825	0.0468155	0.0315967	212937/327826/22418	3
BP	GO:0015936	coenzyme A metabolic process	3/862	15/29008	0.00910825	0.0468155	0.0315967	67528/75735/74450	3
BP	GO:0032511	late endosome to vacuole transport via multivesicular body sorting pathway	3/862	15/29008	0.00910825	0.0468155	0.0315967	70160/66201/68192	3
BP	GO:0045842	positive regulation of mitotic metaphase/anaphase transition	3/862	15/29008	0.00910825	0.0468155	0.0315967	26554/56317/52563	3
BP	GO:0046541	saliva secretion	3/862	15/29008	0.00910825	0.0468155	0.0315967	14165/212937/12669	3
BP	GO:1901970	positive regulation of mitotic sister chromatid separation	3/862	15/29008	0.00910825	0.0468155	0.0315967	26554/56317/52563	3
BP	GO:0071887	leukocyte apoptotic process	10/862	140/29008	0.00916507	0.0469897	0.0317142	108655/19766/74769/320795/19211/18439/20442/22418/94185/22346	10
BP	GO:0043524	negative regulation of neuron apoptotic process	12/862	184/29008	0.00919571	0.0469897	0.0317142	16443/17257/226781/67579/26398/18607/18039/19877/20656/234734/19017/19164	12
BP	GO:0021782	glial cell development	9/862	119/29008	0.00919618	0.0469897	0.0317142	20666/19211/14912/18693/20677/18992/67453/192119/19164	9
BP	GO:0022404	molting cycle process	9/862	119/29008	0.00919618	0.0469897	0.0317142	11789/14165/16825/93840/22418/13039/18128/192119/19164	9
BP	GO:0022405	hair cycle process	9/862	119/29008	0.00919618	0.0469897	0.0317142	11789/14165/16825/93840/22418/13039/18128/192119/19164	9
BP	GO:0098773	skin epidermis development	9/862	119/29008	0.00919618	0.0469897	0.0317142	11789/14165/16825/93840/22418/13039/18128/192119/19164	9
BP	GO:0090276	regulation of peptide hormone secretion	14/862	230/29008	0.00924532	0.0471946	0.0318525	30878/223527/381853/16443/18575/74244/11307/15216/16573/18693/20677/26950/12289/18641	14
BP	GO:0021543	pallium development	11/862	162/29008	0.00929131	0.047383	0.0319797	545428/81907/231380/14182/74244/16975/74762/19211/18992/192119/19164	11
BP	GO:0001938	positive regulation of endothelial cell proliferation	8/862	99/29008	0.00938282	0.0475316	0.03208	11482/30878/12168/14461/18760/14182/22418/192119	8
BP	GO:0010676	positive regulation of cellular carbohydrate metabolic process	6/862	61/29008	0.00938423	0.0475316	0.03208	11548/12491/69181/56458/140858/77781	6
BP	GO:0031641	regulation of myelination	6/862	61/29008	0.00938423	0.0475316	0.03208	13032/67374/19211/14912/94185/192119	6
BP	GO:0043300	regulation of leukocyte degranulation	6/862	61/29008	0.00938423	0.0475316	0.03208	14461/105855/20963/18607/18806/20911	6
BP	GO:0046173	polyol biosynthetic process	6/862	61/29008	0.00938423	0.0475316	0.03208	66190/54447/76500/268656/14528/27399	6
BP	GO:0048278	vesicle docking	6/862	61/29008	0.00938423	0.0475316	0.03208	19340/228960/20908/58244/20911/20336	6
BP	GO:1903409	reactive oxygen species biosynthetic process	6/862	61/29008	0.00938423	0.0475316	0.03208	12491/226781/56484/20656/26874/93734	6
BP	GO:0140014	mitotic nuclear division	16/862	278/29008	0.0094273	0.0477034	0.032196	11789/73420/12540/26554/16211/59126/13006/50850/68053/110033/12162/74549/56317/52563/16563/20479	16
BP	GO:0031128	developmental induction	5/862	44/29008	0.0095412	0.0481397	0.0324904	14165/14182/20681/327826/22418	5
BP	GO:0035774	positive regulation of insulin secretion involved in cellular response to glucose stimulus	5/862	44/29008	0.0095412	0.0481397	0.0324904	74244/11307/16573/26950/12289	5
BP	GO:0050919	negative chemotaxis	5/862	44/29008	0.0095412	0.0481397	0.0324904	108151/218877/20354/22418/18187	5
BP	GO:0006402	mRNA catabolic process	14/862	231/29008	0.00958199	0.0482988	0.0325978	231464/15568/211948/233789/15572/74326/14359/19877/74480/52502/229096/78781/229663/192119	14
BP	GO:0006997	nucleus organization	10/862	141/29008	0.00961041	0.0483486	0.0326314	226747/101187/103554/50850/68053/74122/68968/66870/20479/72344	10
BP	GO:0051588	regulation of neurotransmitter transport	10/862	141/29008	0.00961041	0.0483486	0.0326314	11555/241770/22782/171180/22421/18439/26431/17920/16412/78808	10
BP	GO:0046474	glycerophospholipid biosynthetic process	11/862	163/29008	0.00970498	0.0485363	0.0327581	114663/76500/30955/28042/233789/54607/74769/18806/74205/108083/27399	11
BP	GO:0006414	translational elongation	7/862	80/29008	0.00971284	0.0485363	0.0327581	75452/105638/28030/78913/65967/234734/66632	7
BP	GO:0032088	negative regulation of NF-kappaB transcription factor activity	7/862	80/29008	0.00971284	0.0485363	0.0327581	11746/252870/22036/16179/67245/68235/18036	7
BP	GO:0038034	signal transduction in absence of ligand	7/862	80/29008	0.00971284	0.0485363	0.0327581	14165/19766/14182/56484/19713/170755/227154	7
BP	GO:0051145	smooth muscle cell differentiation	7/862	80/29008	0.00971284	0.0485363	0.0327581	14165/14180/17257/93840/18019/20656/18128	7
BP	GO:0097192	extrinsic apoptotic signaling pathway in absence of ligand	7/862	80/29008	0.00971284	0.0485363	0.0327581	14165/19766/14182/56484/19713/170755/227154	7
BP	GO:1901983	regulation of protein acetylation	7/862	80/29008	0.00971284	0.0485363	0.0327581	26992/14461/214855/74244/20677/214162/216965	7
BP	GO:0110053	regulation of actin filament organization	16/862	279/29008	0.0097348	0.0485995	0.0328007	108100/16423/12540/223601/105855/68767/76820/20410/50876/18693/230837/329165/232906/14745/11519/68166	16
BP	GO:0032092	positive regulation of protein binding	8/862	100/29008	0.00994105	0.0495817	0.0334636	11421/233744/269587/15216/72512/22418/11519/19164	8
CC	GO:0098984	neuron to neuron synapse	31/863	359/28886	1.52808e-07	8.59609e-05	6.08517e-05	108100/14025/12168/269994/17758/81907/12288/67579/14803/18607/232813/171180/12669/18011/13838/14359/15194/245666/16506/18693/217125/217692/17920/19266/20336/26557/60597/20965/11519/109135/78808	31
CC	GO:0099572	postsynaptic specialization	30/863	351/28886	3.01089e-07	8.59609e-05	6.08517e-05	108100/14025/12168/269994/74342/17758/81907/12288/67579/14803/18607/232813/12669/18011/228836/13838/14359/15194/245666/16506/18693/217125/217692/17920/20336/26557/60597/20965/11519/109135	30
CC	GO:0005635	nuclear envelope	33/863	423/28886	6.31629e-07	8.9162e-05	6.31177e-05	11548/68048/28169/52123/226747/11746/11789/94040/223527/16443/16211/101187/223870/77626/209361/22154/12038/15572/14400/99031/64292/22782/50850/330189/14528/233726/18439/74122/103573/17920/65103/225845/19164	33
CC	GO:0014069	postsynaptic density	28/863	328/28886	7.6028e-07	8.9162e-05	6.31177e-05	108100/14025/12168/269994/17758/81907/12288/67579/14803/18607/232813/12669/18011/13838/14359/15194/245666/16506/18693/217125/217692/17920/20336/26557/60597/20965/11519/109135	28
CC	GO:0098793	presynapse	36/863	489/28886	7.89772e-07	8.9162e-05	6.31177e-05	11789/108100/16443/19340/20908/58244/12288/13712/74326/213469/24050/236794/171180/12669/13838/14359/15194/245666/18039/18439/18693/53611/26431/223604/17920/19266/107767/56526/64176/20965/12289/15165/195018/53945/78808/19164	36
CC	GO:0098685	Schaffer collateral - CA1 synapse	13/863	83/28886	1.0602e-06	8.9162e-05	6.31177e-05	77531/108100/269994/20908/22421/12669/13838/245666/18039/17920/19266/16412/20965	13
CC	GO:0005788	endoplasmic reticulum lumen	13/863	84/28886	1.22034e-06	8.9162e-05	6.31177e-05	12373/80898/16976/320011/12038/66861/12499/18549/22421/100037258/74122/14827/22418	13
CC	GO:0032279	asymmetric synapse	28/863	337/28886	1.30026e-06	8.9162e-05	6.31177e-05	108100/14025/12168/269994/17758/81907/12288/67579/14803/18607/232813/12669/18011/13838/14359/15194/245666/16506/18693/217125/217692/17920/20336/26557/60597/20965/11519/109135	28
CC	GO:0098978	glutamatergic synapse	27/863	319/28886	1.40536e-06	8.9162e-05	6.31177e-05	15568/269994/16180/20908/12404/78070/14803/17999/232813/22421/228836/13838/14359/15194/245666/22418/17920/19266/329165/26557/16412/19290/20965/22346/18187/109135/665113	27
CC	GO:0030426	growth cone	20/863	201/28886	2.86934e-06	0.000163839	0.000115982	11789/74342/109305/269717/20908/21858/13508/15572/53413/74326/19268/50876/13838/14359/16573/18039/20257/20336/192119/19164	20
CC	GO:0030427	site of polarized growth	20/863	208/28886	4.84115e-06	0.000232773	0.00016478	11789/74342/109305/269717/20908/21858/13508/15572/53413/74326/19268/50876/13838/14359/16573/18039/20257/20336/192119/19164	20
CC	GO:0005769	early endosome	26/863	321/28886	4.8919e-06	0.000232773	0.00016478	100017/67074/19334/18174/226781/58244/22042/81907/68767/99031/19713/236794/101240/11736/13838/15216/15194/15064/18693/20439/218441/18220/231834/99237/69091/19164	26
CC	GO:0150034	distal axon	28/863	371/28886	8.19833e-06	0.000360096	0.000254912	11789/16443/74342/109305/269717/20908/21858/13508/15572/13712/53413/74326/19268/236794/50876/12669/13838/14359/16573/18039/18439/20257/26431/56526/20336/15165/192119/19164	28
CC	GO:0042383	sarcolemma	17/863	165/28886	9.87643e-06	0.000402817	0.000285154	11548/11555/109346/54378/12491/77626/233335/381290/12288/18806/14083/22782/12296/13030/16412/12289/19164	17
CC	GO:0031201	SNARE complex	9/863	48/28886	1.07201e-05	0.00040808	0.000288879	20333/228960/20908/58244/108123/53611/56494/20965/78808	9
CC	GO:0019867	outer membrane	19/863	203/28886	1.22125e-05	0.000410196	0.000290378	94040/67017/17161/18174/100434/77626/56484/71361/76809/12799/78070/74205/13838/68350/72512/67006/67453/68166/19164	19
CC	GO:0031968	organelle outer membrane	19/863	203/28886	1.22125e-05	0.000410196	0.000290378	94040/67017/17161/18174/100434/77626/56484/71361/76809/12799/78070/74205/13838/68350/72512/67006/67453/68166/19164	19
CC	GO:0031965	nuclear membrane	21/863	241/28886	1.30712e-05	0.000414647	0.000293528	11548/68048/226747/11746/11789/94040/16211/223870/77626/209361/99031/22782/50850/330189/14528/18439/74122/103573/17920/65103/19164	21
CC	GO:0005793	endoplasmic reticulum-Golgi intermediate compartment	11/863	78/28886	1.99264e-05	0.000577946	0.000409128	14268/16976/68799/20333/103694/320011/54342/17155/72512/18220/192119	11
CC	GO:0031252	cell leading edge	29/863	411/28886	2.02433e-05	0.000577946	0.000409128	11789/108100/12540/16443/16825/27418/19272/20874/20908/68767/268709/64436/244654/18806/14083/232813/20911/14406/16502/19877/20257/230837/17920/329165/20336/16412/12289/15165/219140	29
CC	GO:0010008	endosome membrane	22/863	275/28886	3.09823e-05	0.000842423	0.000596351	67074/18174/22042/81907/70160/99031/19713/236794/72238/101240/72065/11736/13838/15064/53611/218441/107767/56494/14969/231834/20479/67739	22
CC	GO:0044309	neuron spine	18/863	203/28886	4.22312e-05	0.00109609	0.000775923	11555/108100/12540/81489/16443/17999/19211/14083/232813/236794/18011/13838/14359/16506/217692/329165/16412/14745	18
CC	GO:0097060	synaptic membrane	27/863	387/28886	4.68714e-05	0.00112778	0.000798353	108100/269994/16443/74342/20908/12288/12404/14400/14803/19211/241770/24050/232813/12669/13838/14406/15194/245666/16506/269788/18693/19266/16412/18187/22343/12289/19164	27
CC	GO:0005667	transcription regulator complex	31/863	475/28886	4.74022e-05	0.00112778	0.000798353	75452/14281/14461/69260/16825/26896/19668/12393/66464/209361/21885/18019/214855/54006/15361/29808/382066/20681/16969/269252/381695/20677/18992/12912/238247/21339/22632/12419/56198/75627/23994	31
CC	GO:0098858	actin-based cell projection	19/863	226/28886	5.42049e-05	0.00123804	0.000876407	12540/53323/68767/12799/17999/269116/110789/13838/14359/26569/17920/329165/20336/26557/16412/13039/20539/65962/219140	19
CC	GO:0000139	Golgi membrane	21/863	267/28886	5.94859e-05	0.0013064	0.0009248	66190/280645/12540/73124/20333/22232/71617/64436/66913/228576/215160/17155/140481/76792/56494/18220/27276/70231/93739/18128/59021	21
CC	GO:0045177	apical part of cell	31/863	483/28886	6.45803e-05	0.00136575	0.000966817	11555/11746/12168/12491/12540/54357/14268/76123/16194/12695/18174/20908/93840/73649/17153/19211/14083/72080/20911/13030/15216/14827/17920/26557/12289/13039/18128/20539/65962/665113/19164	31
CC	GO:0005776	autophagosome	10/863	75/28886	7.70388e-05	0.00157104	0.00111214	353047/18760/68767/72238/60599/15194/108083/72512/53611/93739	10
CC	GO:0055037	recycling endosome	15/863	158/28886	8.3524e-05	0.00164456	0.00116418	240888/100017/18174/226781/58244/22042/68767/236794/69440/72065/11307/15216/75735/107767/665113	15
CC	GO:0000151	ubiquitin ligase complex	24/863	338/28886	9.25301e-05	0.00176116	0.00124672	26554/320808/277854/27418/93765/30951/69181/233902/17999/224826/231672/23806/68970/225055/50753/69259/50868/76857/56317/22658/29864/57439/22346/52563	24
CC	GO:0005874	microtubule	28/863	427/28886	9.99503e-05	0.00181509	0.0012849	11789/108100/67886/73420/545389/26554/237436/17758/19340/668880/22154/12121/12799/78926/107022/16562/269152/215690/66140/50850/20818/69737/67534/110033/16573/227634/18286/16563	28
CC	GO:0043197	dendritic spine	17/863	198/28886	0.000101721	0.00181509	0.0012849	11555/108100/12540/81489/16443/17999/19211/14083/232813/18011/13838/14359/16506/217692/329165/16412/14745	17
CC	GO:0005741	mitochondrial outer membrane	16/863	184/28886	0.000138953	0.00240431	0.00170201	67017/17161/18174/100434/56484/71361/76809/12799/78070/74205/13838/68350/72512/67006/67453/68166	16
CC	GO:1990454	L-type voltage-gated calcium channel complex	4/863	10/28886	0.000143876	0.00241627	0.00171047	54378/12288/12296/12289	4
CC	GO:0000792	heterochromatin	11/863	101/28886	0.000218815	0.00356981	0.00252707	15201/193796/17257/64707/30951/15361/74522/18393/22658/12419/13435	11
CC	GO:0030133	transport vesicle	22/863	315/28886	0.000225121	0.00357067	0.00252767	11789/208117/19340/20333/20908/58244/101118/68318/213469/171180/18693/22134/53611/223604/107767/56526/56494/64176/20965/22343/53945/19164	22
CC	GO:0035097	histone methyltransferase complex	9/863	73/28886	0.000319207	0.00492614	0.00348721	23808/29808/17765/16468/140858/77305/214162/18193/12419	9
CC	GO:0005814	centriole	12/863	125/28886	0.000376733	0.0056609	0.00400735	73420/545389/668880/215707/207175/338349/66573/72507/15194/83922/18286/16563	12
CC	GO:0000775	chromosome, centromeric region	16/863	202/28886	0.000400917	0.00579177	0.00409999	226747/11789/53951/15201/193796/64707/225888/18393/66140/13006/67948/103573/56526/12419/13435/19164	16
CC	GO:0097470	ribbon synapse	5/863	22/28886	0.000405728	0.00579177	0.00409999	20908/12296/245666/17920/12289	5
CC	GO:0005802	trans-Golgi network	18/863	246/28886	0.000468853	0.00652964	0.00462232	140904/74105/231999/18760/58175/18174/77626/228960/58244/50771/12121/17391/18693/20442/22134/107767/18220/67864	18
CC	GO:0043235	receptor complex	25/863	408/28886	0.000627805	0.00853517	0.00604204	11482/11555/12168/12491/64297/16194/19766/20963/22042/66873/14182/11658/78070/14254/14400/16975/19713/110789/22032/13838/14406/15216/16412/18128/78808	25
CC	GO:0098687	chromosomal region	20/863	301/28886	0.000795918	0.0105691	0.00748182	226747/11789/53951/15201/193796/19046/64707/268741/225888/18393/66140/13006/67948/21750/77305/103573/56526/12419/13435/19164	20
CC	GO:0032588	trans-Golgi network membrane	6/863	38/28886	0.000852321	0.0110608	0.00782993	140904/58244/17391/18693/20442/107767	6
CC	GO:0034708	methyltransferase complex	10/863	101/28886	0.000891557	0.0111595	0.00789981	23808/29808/17765/16468/140858/77305/214162/18193/57773/12419	10
CC	GO:0005938	cell cortex	20/863	304/28886	0.000899015	0.0111595	0.00789981	11789/76123/27418/18760/246710/68767/68865/269587/53413/244654/17999/72080/24050/15216/245666/17975/56526/20336/68166/19164	20
CC	GO:0031256	leading edge membrane	13/863	158/28886	0.000957713	0.0116352	0.00823655	11789/12540/19272/268709/244654/232813/14406/16502/17920/16412/12289/15165/219140	13
CC	GO:0034702	ion channel complex	19/863	284/28886	0.000981026	0.0116701	0.00826127	54378/16539/67498/12288/78070/269109/14400/16536/100604/231549/20273/12296/14406/16502/16506/20269/12289/15165/78808	19
CC	GO:0098791	Golgi apparatus subcompartment	20/863	307/28886	0.00101339	0.011711	0.00829024	140904/74105/231999/18760/58175/18174/77626/228960/58244/50771/12121/17391/108148/18693/20442/22134/107767/18220/70231/67864	20
CC	GO:0030315	T-tubule	8/863	69/28886	0.00102775	0.011711	0.00829024	11548/109346/54378/381290/12288/22782/12296/12289	8
CC	GO:0005770	late endosome	17/863	242/28886	0.001046	0.011711	0.00829024	77480/18174/70160/68767/54342/236794/68428/101240/66201/15194/15064/53611/56494/14969/78781/13039/69091	17
CC	GO:0008021	synaptic vesicle	15/863	205/28886	0.00134679	0.0147888	0.010469	11789/19340/20908/58244/213469/171180/18693/53611/223604/107767/56526/64176/20965/53945/19164	15
CC	GO:0035770	ribonucleoprotein granule	17/863	250/28886	0.00148743	0.016025	0.0113441	12540/26987/15568/16211/227682/22154/547176/14359/15194/19877/74480/235441/338371/17975/52502/229096/20853	17
CC	GO:0044306	neuron projection terminus	15/863	210/28886	0.0017086	0.0180669	0.0127895	11789/108100/16443/20908/16467/13712/74326/236794/12669/13838/18439/53611/26431/56526/15165	15
CC	GO:0036464	cytoplasmic ribonucleoprotein granule	16/863	232/28886	0.00175071	0.0181755	0.0128664	12540/26987/15568/16211/22154/547176/14359/15194/19877/74480/235441/338371/17975/52502/229096/20853	16
CC	GO:0045121	membrane raft	23/863	392/28886	0.00178714	0.0182224	0.0128997	11555/54447/12168/12491/14129/64297/109305/19766/240725/22154/12288/16975/17153/228576/74762/17999/18806/19713/13030/18439/16412/11519/19164	23
CC	GO:0098857	membrane microdomain	23/863	393/28886	0.00184624	0.0184383	0.0130525	11555/54447/12168/12491/14129/64297/109305/19766/240725/22154/12288/16975/17153/228576/74762/17999/18806/19713/13030/18439/16412/11519/19164	23
CC	GO:0031463	Cul3-RING ubiquitin ligase complex	6/863	44/28886	0.0018729	0.0184383	0.0130525	26554/277854/23806/69259/50868/76857	6
CC	GO:0099699	integral component of synaptic membrane	10/863	113/28886	0.00209491	0.0202745	0.0143523	269994/74342/14803/232813/12669/13838/19266/16412/18187/12289	10
CC	GO:1903561	extracellular vesicle	10/863	115/28886	0.00238523	0.0224818	0.0159149	11421/66412/54447/16423/14268/64297/18174/22042/12524/192119	10
CC	GO:0030027	lamellipodium	13/863	175/28886	0.00240174	0.0224818	0.0159149	11789/108100/16443/20908/68767/244654/18806/14083/20911/19877/20257/329165/219140	13
CC	GO:0044853	plasma membrane raft	11/863	135/28886	0.00247674	0.02281	0.0161472	11555/54447/12168/12491/109305/12288/16975/17153/18806/13030/11519	11
CC	GO:0043194	axon initial segment	4/863	20/28886	0.00261582	0.023574	0.016688	16536/215690/269116/20273	4
CC	GO:0061695	transferase complex, transferring phosphorus-containing groups	16/863	242/28886	0.00267626	0.023574	0.016688	30955/66979/54607/66464/209361/72949/69171/74769/72238/16969/70333/218460/108099/17920/18641/67005	16
CC	GO:0099524	postsynaptic cytosol	3/863	10/28886	0.00272484	0.023574	0.016688	81489/17999/15194	3
CC	GO:0120103	centriolar subdistal appendage	3/863	10/28886	0.00272484	0.023574	0.016688	545389/18286/16563	3
CC	GO:0031253	cell projection membrane	19/863	312/28886	0.00286328	0.0242098	0.0171381	11421/11789/12491/18174/73649/268709/244654/74769/18806/232813/14406/16502/26569/17920/16412/12289/15165/20539/219140	19
CC	GO:0030135	coated vesicle	14/863	200/28886	0.00288313	0.0242098	0.0171381	74105/20333/103694/93840/66913/228576/72238/15194/22134/53611/17920/107767/56494/13855	14
CC	GO:0005604	basement membrane	10/863	119/28886	0.00306251	0.0253434	0.0179406	213945/14114/14180/14268/226519/21858/13006/21826/16412/12826	10
CC	GO:0030904	retromer complex	4/863	21/28886	0.00315569	0.0257414	0.0182223	72238/11736/231834/69091	4
CC	GO:0008287	protein serine/threonine phosphatase complex	6/863	49/28886	0.00327143	0.0259442	0.0183659	19046/268741/93960/77305/108954/232314	6
CC	GO:1903293	phosphatase complex	6/863	49/28886	0.00327143	0.0259442	0.0183659	19046/268741/93960/77305/108954/232314	6
CC	GO:0016324	apical plasma membrane	21/863	365/28886	0.00347031	0.0271445	0.0192155	11555/11746/12168/14268/16194/18174/20908/93840/73649/17153/19211/14083/20911/13030/14827/12289/18128/20539/65962/665113/19164	21
CC	GO:0045211	postsynaptic membrane	17/863	272/28886	0.00357585	0.0275273	0.0194865	269994/74342/12288/12404/14400/14803/19211/232813/12669/13838/14406/245666/16506/269788/16412/18187/22343	17
CC	GO:0001650	fibrillar center	11/863	142/28886	0.00366066	0.0275273	0.0194865	72102/76500/55989/93765/54006/22032/70333/214230/74480/17975/27399	11
CC	GO:0031932	TORC2 complex	3/863	11/28886	0.00366388	0.0275273	0.0194865	233789/75747/227743	3
CC	GO:0070382	exocytic vesicle	15/863	228/28886	0.00374686	0.0277851	0.0196691	11789/19340/20908/58244/213469/171180/18693/53611/223604/107767/56526/64176/20965/53945/19164	15
CC	GO:0099240	intrinsic component of synaptic membrane	10/863	123/28886	0.00388485	0.0284391	0.020132	269994/74342/14803/232813/12669/13838/19266/16412/18187/12289	10
CC	GO:0045178	basal part of cell	18/863	299/28886	0.00410356	0.0295174	0.0208953	11421/12168/242653/100017/109305/18174/22042/93840/381290/94219/269587/16517/14083/15216/22343/15165/20539/53945	18
CC	GO:0043198	dendritic shaft	7/863	68/28886	0.00413553	0.0295174	0.0208953	108100/12288/13838/20336/14745/15165/19164	7
CC	GO:0000779	condensed chromosome, centromeric region	11/863	145/28886	0.00428971	0.0299725	0.0212175	226747/11789/53951/225888/18393/66140/67948/103573/56526/12419/19164	11
CC	GO:0043230	extracellular organelle	10/863	125/28886	0.00435677	0.0299725	0.0212175	11421/66412/54447/16423/14268/64297/18174/22042/12524/192119	10
CC	GO:0065010	extracellular membrane-bounded organelle	10/863	125/28886	0.00435677	0.0299725	0.0212175	11421/66412/54447/16423/14268/64297/18174/22042/12524/192119	10
CC	GO:0005871	kinesin complex	6/863	52/28886	0.00441724	0.0300267	0.0212559	668880/16562/269152/110033/16573/16563	6
CC	GO:0048188	Set1C/COMPASS complex	3/863	12/28886	0.0047774	0.0317197	0.0224544	23808/140858/77305	3
CC	GO:0098981	cholinergic synapse	3/863	12/28886	0.0047774	0.0317197	0.0224544	12669/228836/18039	3
CC	GO:0031902	late endosome membrane	7/863	70/28886	0.00485929	0.0318926	0.0225767	18174/70160/101240/15064/53611/56494/14969	7
CC	GO:0005925	focal adhesion	12/863	169/28886	0.00497708	0.0322945	0.0228612	223870/269800/110829/268709/64436/26921/17765/14083/20410/50868/230837/16412	12
CC	GO:0005777	peroxisome	11/863	149/28886	0.00525898	0.0333653	0.0236193	12489/67528/59038/72759/74205/28200/68350/72512/26874/93734/225845	11
CC	GO:0042579	microbody	11/863	149/28886	0.00525898	0.0333653	0.0236193	12489/67528/59038/72759/74205/28200/68350/72512/26874/93734/225845	11
CC	GO:0034451	centriolar satellite	9/863	109/28886	0.00543673	0.0339409	0.0240267	59126/12695/78920/66573/53413/216543/50868/16573/12524	9
CC	GO:0043209	myelin sheath	14/863	215/28886	0.00546858	0.0339409	0.0240267	12540/14696/12799/78920/269116/19211/108123/18039/14827/20336/14681/16412/20965/20656	14
CC	GO:0034703	cation channel complex	14/863	216/28886	0.00569189	0.034947	0.024739	54378/16539/67498/12288/78070/269109/16536/20273/12296/16502/16506/20269/12289/15165	14
CC	GO:0031594	neuromuscular junction	8/863	91/28886	0.00590074	0.0358439	0.0253739	231134/226519/228836/13838/18039/18439/16412/19164	8
CC	GO:0042588	zymogen granule	4/863	25/28886	0.00606873	0.0361267	0.0255741	19340/20908/20911/107767	4
CC	GO:0005641	nuclear envelope lumen	3/863	13/28886	0.00607384	0.0361267	0.0255741	22154/12038/64292	3
CC	GO:0031461	cullin-RING ubiquitin ligase complex	14/863	221/28886	0.00692075	0.0407397	0.0288396	26554/320808/277854/233902/231672/23806/68970/69259/50868/76857/56317/57439/22346/52563	14
CC	GO:0071782	endoplasmic reticulum tubular network	4/863	26/28886	0.00700522	0.0408162	0.0288937	16211/68865/56298/50850	4
CC	GO:0008076	voltage-gated potassium channel complex	7/863	75/28886	0.00708327	0.040854	0.0289205	16539/67498/269109/16536/16502/16506/15165	7
CC	GO:0016592	mediator complex	5/863	41/28886	0.00723841	0.0410117	0.0290322	329650/26896/381379/192191/72567	5
CC	GO:0030136	clathrin-coated vesicle	9/863	114/28886	0.00725427	0.0410117	0.0290322	74105/228576/72238/15194/22134/53611/17920/107767/13855	9
CC	GO:0000776	kinetochore	10/863	135/28886	0.00743252	0.0415092	0.0293844	226747/11789/53951/18393/66140/67948/103573/56526/12419/19164	10
CC	GO:0038201	TOR complex	3/863	14/28886	0.00756035	0.0415092	0.0293844	233789/75747/227743	3
CC	GO:0042589	zymogen granule membrane	3/863	14/28886	0.00756035	0.0415092	0.0293844	20908/20911/107767	3
CC	GO:0062023	collagen-containing extracellular matrix	21/863	393/28886	0.00790301	0.0429773	0.0304236	11746/213945/13032/14114/14165/14180/14268/226519/233744/21858/108075/116847/13006/21826/13003/12162/12816/13030/16412/12826/13039	21
CC	GO:0005901	caveola	8/863	96/28886	0.00809243	0.0435922	0.0308589	11555/54447/12168/12491/12288/16975/18806/13030	8
CC	GO:0030055	cell-substrate junction	12/863	181/28886	0.00845543	0.045122	0.0319418	223870/269800/110829/268709/64436/26921/17765/14083/20410/50868/230837/16412	12
CC	GO:0009925	basal plasma membrane	16/863	274/28886	0.00868048	0.045894	0.0324884	11421/12168/242653/100017/109305/22042/93840/381290/94219/269587/16517/14083/22343/15165/20539/53945	16
CC	GO:0030139	endocytic vesicle	13/863	205/28886	0.00897875	0.0469231	0.0332168	12540/16443/19334/58244/20963/20911/72238/16573/56324/17920/14745/13855/69091	13
CC	GO:0030175	filopodium	8/863	98/28886	0.00912165	0.0469231	0.0332168	12540/53323/68767/13838/14359/329165/16412/219140	8
CC	GO:0031901	early endosome membrane	8/863	98/28886	0.00912165	0.0469231	0.0332168	67074/99031/236794/101240/13838/15064/218441/231834	8
CC	GO:0035859	Seh1-associated complex	3/863	15/28886	0.00924296	0.0471226	0.0333581	277854/17168/75747	3
CC	GO:0031526	brush border membrane	7/863	79/28886	0.00934493	0.0472209	0.0334276	11421/12491/18174/73649/74769/18806/26569	7
CC	GO:0030658	transport vesicle membrane	9/863	119/28886	0.00950322	0.0475994	0.0336956	11789/20333/58244/53611/107767/56494/64176/20965/22343	9
MF	GO:0060090	molecular adaptor activity	36/849	407/28438	8.07167e-09	7.25643e-06	5.65866e-06	208117/66412/108100/226139/237436/14696/16443/100017/20333/228960/20908/58244/233335/68318/12121/338349/78926/24050/68970/228836/327826/108123/18039/18693/53611/212276/56526/329165/56494/26557/60597/22346/52357/12419/232314/65962	36
MF	GO:0030674	protein-macromolecule adaptor activity	30/849	313/28438	2.3667e-08	1.06383e-05	8.29589e-06	208117/66412/108100/237436/14696/100017/20333/228960/20908/58244/233335/68318/12121/338349/78926/68970/327826/108123/18039/18693/53611/212276/329165/56494/26557/60597/22346/12419/232314/65962	30
MF	GO:0008276	protein methyltransferase activity	15/849	88/28438	4.92785e-08	1.47671e-05	1.15156e-05	23808/69536/64707/225888/234135/225055/107823/140858/77305/77683/57295/70511/214162/18193/13435	15
MF	GO:0018024	histone-lysine N-methyltransferase activity	10/849	43/28438	4.187e-07	9.41027e-05	7.33826e-05	23808/64707/225888/234135/107823/140858/77305/77683/214162/18193	10
MF	GO:0016278	lysine N-methyltransferase activity	11/849	57/28438	8.29073e-07	0.000123105	9.59994e-05	23808/64707/225888/234135/107823/140858/77305/77683/70511/214162/18193	11
MF	GO:0016279	protein-lysine N-methyltransferase activity	11/849	57/28438	8.29073e-07	0.000123105	9.59994e-05	23808/64707/225888/234135/107823/140858/77305/77683/70511/214162/18193	11
MF	GO:0031625	ubiquitin protein ligase binding	27/849	313/28438	9.58552e-07	0.000123105	9.59994e-05	11789/26554/26987/14950/59126/18813/19766/20963/22154/53323/93765/252870/68767/67501/56458/20818/22032/23806/68350/217692/76857/72512/329165/67128/93739/107260/19017	27
MF	GO:0008757	S-adenosylmethionine-dependent methyltransferase activity	17/849	149/28438	2.44493e-06	0.000263043	0.000205124	23808/64707/225888/234135/225055/107823/106338/228866/140858/77305/77683/57295/70511/214162/18193/57773/13435	17
MF	GO:0044389	ubiquitin-like protein ligase binding	27/849	330/28438	2.63335e-06	0.000263043	0.000205124	11789/26554/26987/14950/59126/18813/19766/20963/22154/53323/93765/252870/68767/67501/56458/20818/22032/23806/68350/217692/76857/72512/329165/67128/93739/107260/19017	27
MF	GO:0003712	transcription coregulator activity	34/849	480/28438	3.63596e-06	0.000326873	0.0002549	14025/26992/81489/223527/214899/16825/17257/329650/26896/381379/192191/56309/18813/233532/66464/21885/214855/13712/233902/15361/320795/19250/93686/80292/72065/381695/219249/29877/15259/18193/98415/72567/18128/19017	34
MF	GO:0042054	histone methyltransferase activity	10/849	56/28438	5.47653e-06	0.000447582	0.00034903	23808/64707/225888/234135/107823/140858/77305/77683/214162/18193	10
MF	GO:0008168	methyltransferase activity	19/849	202/28438	1.12504e-05	0.000842843	0.000657261	23808/69536/64707/225888/382066/234135/225055/107823/106338/228866/140858/77305/77683/57295/70511/214162/18193/57773/13435	19
MF	GO:0008170	N-methyltransferase activity	12/849	91/28438	1.68419e-05	0.00113061	0.000881668	23808/64707/225888/234135/225055/107823/140858/77305/77683/70511/214162/18193	12
MF	GO:0106310	protein serine kinase activity	21/849	246/28438	1.76069e-05	0.00113061	0.000881668	59126/30955/19766/20874/233789/98267/26921/18607/238323/20815/67333/269209/16179/214230/19877/170755/24086/15259/29869/216965/665113	21
MF	GO:0016741	transferase activity, transferring one-carbon groups	19/849	213/28438	2.37696e-05	0.00142459	0.00111092	23808/69536/64707/225888/382066/234135/225055/107823/106338/228866/140858/77305/77683/57295/70511/214162/18193/57773/13435	19
MF	GO:0004674	protein serine/threonine kinase activity	30/849	441/28438	2.8723e-05	0.00154567	0.00120534	11482/12168/59126/30955/18760/19766/20874/233789/98267/20963/69181/26398/26921/18607/320795/238323/20815/67333/269209/16179/214230/19877/108099/170755/24086/15259/19091/29869/216965/665113	30
MF	GO:0030695	GTPase regulator activity	29/849	421/28438	3.09479e-05	0.00154567	0.00120534	277854/76123/16443/105855/228850/58175/71544/78816/244654/17168/320292/72238/24001/98910/69440/217869/50753/245666/98732/56533/217692/218460/26431/230837/232906/66691/18220/219140/78808	29
MF	GO:0060589	nucleoside-triphosphatase regulator activity	29/849	421/28438	3.09479e-05	0.00154567	0.00120534	277854/76123/16443/105855/228850/58175/71544/78816/244654/17168/320292/72238/24001/98910/69440/217869/50753/245666/98732/56533/217692/218460/26431/230837/232906/66691/18220/219140/78808	29
MF	GO:0030165	PDZ domain binding	13/849	118/28438	5.30375e-05	0.00250951	0.00195695	108100/77480/381290/13384/93960/19211/140887/20336/14745/22343/12289/14701/19164	13
MF	GO:0008022	protein C-terminus binding	19/849	232/28438	7.62307e-05	0.00327541	0.00255421	14114/14268/76123/252870/70160/269587/17999/20969/66201/18039/18693/21750/17975/27276/19042/15165/65962/216965/20479	19
MF	GO:0001221	transcription coregulator binding	11/849	90/28438	7.65112e-05	0.00327541	0.00255421	108100/59126/56484/72949/56458/17765/16969/19883/21780/12912/77683	11
MF	GO:0005484	SNAP receptor activity	7/849	36/28438	8.08025e-05	0.00330189	0.00257486	20333/228960/20908/58244/18693/53611/56494	7
MF	GO:0005096	GTPase activator activity	27/849	405/28438	9.9237e-05	0.0037781	0.00294621	277854/16443/105855/228850/58175/71544/78816/244654/17168/320292/72238/24001/98910/69440/50753/245666/98732/56533/217692/218460/26431/230837/232906/66691/18220/219140/78808	27
MF	GO:0030145	manganese ion binding	9/849	63/28438	0.000100861	0.0037781	0.00294621	67528/18174/69181/108148/107895/19042/20656/14423/19043	9
MF	GO:0042800	histone methyltransferase activity (H3-K4 specific)	5/849	17/28438	0.000107547	0.0038674	0.00301585	23808/234135/140858/77305/214162	5
MF	GO:0019207	kinase regulator activity	18/849	229/28438	0.000194927	0.00673997	0.00525593	11789/12168/64297/16443/77480/105855/54607/72949/69171/101240/23892/100037258/18439/114715/108099/60597/216965/23994	18
MF	GO:0015631	tubulin binding	25/849	380/28438	0.000216666	0.0072133	0.00562503	11789/67886/73420/237436/17758/668880/68767/67269/78926/16562/269152/26921/66140/13006/50850/67534/110033/15194/16573/20257/227634/29877/16563/19017/216965	25
MF	GO:0005244	voltage-gated ion channel activity	16/849	192/28438	0.000224663	0.0072133	0.00562503	54378/16539/67498/12288/26372/16517/16536/20273/12296/16502/16506/227632/20269/223604/12289/15165	16
MF	GO:0022832	voltage-gated channel activity	16/849	193/28438	0.000238331	0.00738825	0.00576146	54378/16539/67498/12288/26372/16517/16536/20273/12296/16502/16506/227632/20269/223604/12289/15165	16
MF	GO:0070064	proline-rich region binding	5/849	20/28438	0.000250131	0.00749559	0.00584516	108100/16443/17999/56194/329165	5
MF	GO:0016504	peptidase activator activity	7/849	43/28438	0.000260207	0.007546	0.00588447	208117/13032/14114/14268/68318/103554/19192	7
MF	GO:0003729	mRNA binding	24/849	366/28438	0.000301287	0.00846429	0.00660057	74148/15568/110611/17257/384569/230257/547176/67579/15571/15572/74326/93686/216877/14359/67039/74480/17975/52502/65967/22099/229096/64602/66870/51886	24
MF	GO:1901681	sulfur compound binding	20/849	280/28438	0.000315816	0.00852384	0.00664701	70370/14165/14180/14268/16976/20652/64707/14182/225888/116847/64292/19268/72780/21826/23892/12162/75735/228866/18187/11804	20
MF	GO:0008093	cytoskeletal anchor activity	4/849	12/28438	0.00032237	0.00852384	0.00664701	108100/237436/12121/78926	4
MF	GO:0032794	GTPase activating protein binding	5/849	22/28438	0.000404325	0.0103854	0.00809867	22154/232906/66691/14681/71966	5
MF	GO:0046873	metal ion transmembrane transporter activity	26/849	420/28438	0.000418288	0.0104456	0.0081456	54378/16539/67498/109305/269717/18174/226781/22042/381290/12288/94219/16517/16536/20273/22782/236794/12296/16502/16506/227632/20269/223604/12289/15165/53945/19164	26
MF	GO:0042393	histone binding	20/849	287/28438	0.000433696	0.0105376	0.0082174	26992/69260/214899/233532/20926/30951/74522/17765/320795/103554/103136/233726/16468/219249/235441/140858/17975/214162/12419/13039	20
MF	GO:0070840	dynein complex binding	5/849	23/28438	0.000504016	0.011924	0.00929846	11789/76123/12121/13006/234776	5
MF	GO:0019209	kinase activator activity	11/849	112/28438	0.000534014	0.0123097	0.00959928	12168/64297/16443/105855/72949/23892/18439/108099/60597/216965/23994	11
MF	GO:1990782	protein tyrosine kinase binding	11/849	113/28438	0.000575948	0.0129444	0.0100942	12168/16180/13508/19211/19250/19268/13838/327826/11876/16412/23994	11
MF	GO:0005216	ion channel activity	26/849	430/28438	0.000594232	0.0130296	0.0101607	54378/16539/67498/109305/269717/12288/26372/14400/14803/16517/16536/100604/231549/20273/12296/14406/16502/16506/227632/18439/20269/55963/223604/12289/15165/19164	26
MF	GO:0004721	phosphoprotein phosphatase activity	14/849	170/28438	0.00061038	0.013065	0.0101883	63953/72102/19046/19272/24018/329506/19211/19250/545622/19268/19266/19042/52468/19043	14
MF	GO:0031267	small GTPase binding	19/849	277/28438	0.000722154	0.0150981	0.0117737	223601/74105/16211/75767/12121/76820/244654/320795/241770/98910/11736/233726/98732/19877/103573/329165/20336/18286/227743	19
MF	GO:0019887	protein kinase regulator activity	15/849	197/28438	0.000895043	0.0182874	0.0142607	11789/12168/64297/77480/105855/72949/69171/23892/100037258/18439/114715/108099/60597/216965/23994	15
MF	GO:0001227	DNA-binding transcription repressor activity, RNA polymerase II-specific	21/849	328/28438	0.00094717	0.0189223	0.0147559	14025/13048/68837/108655/17119/22701/56484/18019/54006/56458/56490/16969/101095/14912/104348/22661/170729/22632/228913/114565/56198	21
MF	GO:0001217	DNA-binding transcription repressor activity	21/849	330/28438	0.00102228	0.0196382	0.0153142	14025/13048/68837/108655/17119/22701/56484/18019/54006/56458/56490/16969/101095/14912/104348/22661/170729/22632/228913/114565/56198	21
MF	GO:0022843	voltage-gated cation channel activity	12/849	141/28438	0.00109887	0.0196382	0.0153142	16539/67498/12288/16517/16536/12296/16502/16506/227632/223604/12289/15165	12
MF	GO:0045182	translation regulator activity	12/849	141/28438	0.00109887	0.0196382	0.0153142	26987/28030/67579/15572/18011/217869/14359/74480/65967/19290/234734/64602	12
MF	GO:0042578	phosphoric ester hydrolase activity	22/849	356/28438	0.00114809	0.0196382	0.0153142	63953/72102/114663/233315/18575/19046/19272/24018/77626/12799/329506/64436/18806/19211/19250/545622/19268/19266/272031/19042/52468/19043	22
MF	GO:0016887	ATP hydrolysis activity	16/849	223/28438	0.00115381	0.0196382	0.0153142	26425/668880/18415/110920/16562/72151/13006/50850/110033/11307/16573/21355/26874/16563/19687/20479	16
MF	GO:0005249	voltage-gated potassium channel activity	9/849	87/28438	0.00115884	0.0196382	0.0153142	16539/67498/16517/16536/16502/16506/227632/223604/15165	9
MF	GO:0015267	channel activity	27/849	475/28438	0.0011833	0.0196382	0.0153142	54378/16539/67498/109305/269717/66333/12288/26372/14400/14803/16517/16536/100604/231549/20273/12296/14406/16502/16506/227632/18439/20269/55963/223604/12289/15165/19164	27
MF	GO:0022803	passive transmembrane transporter activity	27/849	475/28438	0.0011833	0.0196382	0.0153142	54378/16539/67498/109305/269717/66333/12288/26372/14400/14803/16517/16536/100604/231549/20273/12296/14406/16502/16506/227632/18439/20269/55963/223604/12289/15165/19164	27
MF	GO:0030295	protein kinase activator activity	10/849	105/28438	0.00119664	0.0196382	0.0153142	12168/64297/105855/72949/23892/18439/108099/60597/216965/23994	10
MF	GO:0019001	guanyl nucleotide binding	23/849	381/28438	0.00122329	0.0196382	0.0153142	12540/28030/19334/19340/246710/24018/22154/56298/76877/24050/20818/72065/217869/14528/108083/72512/56526/232906/65967/14681/19091/71966/59021	23
MF	GO:0032561	guanyl ribonucleotide binding	23/849	381/28438	0.00122329	0.0196382	0.0153142	12540/28030/19334/19340/246710/24018/22154/56298/76877/24050/20818/72065/217869/14528/108083/72512/56526/232906/65967/14681/19091/71966/59021	23
MF	GO:0016791	phosphatase activity	18/849	268/28438	0.00124903	0.0196996	0.015362	63953/72102/114663/233315/19046/19272/24018/329506/64436/19211/19250/545622/19268/19266/272031/19042/52468/19043	18
MF	GO:0003924	GTPase activity	19/849	294/28438	0.00145434	0.0225423	0.0175788	12540/28030/14696/19334/19340/246710/22154/56298/76877/24050/72065/14528/56526/232906/65967/14681/17850/71966/59021	19
MF	GO:0005539	glycosaminoglycan binding	16/849	229/28438	0.00151983	0.0231581	0.018059	70370/14165/14180/14268/16976/240725/72043/14182/116847/19268/72780/21826/13003/12162/18187/11804	16
MF	GO:0019902	phosphatase binding	16/849	230/28438	0.00158943	0.0238149	0.0185712	11555/12489/13032/78688/276829/20963/18019/381290/12288/56458/14083/13003/114715/56317/65962/20853	16
MF	GO:0019787	ubiquitin-like protein transferase activity	25/849	437/28438	0.00161907	0.0238614	0.0186075	12540/26554/59044/53323/93765/17999/224826/231672/22036/18011/23806/225055/140887/78913/68350/67245/20439/14897/240518/19647/67027/29864/67128/22214/195018	25
MF	GO:0004842	ubiquitin-protein transferase activity	24/849	415/28438	0.00172285	0.0249813	0.0194808	12540/26554/59044/53323/93765/17999/224826/231672/22036/18011/23806/225055/140887/78913/68350/67245/20439/14897/240518/19647/67027/29864/67128/22214	24
MF	GO:0008201	heparin binding	13/849	169/28438	0.00175262	0.0250096	0.0195028	70370/14165/14180/14268/16976/14182/116847/19268/72780/21826/12162/18187/11804	13
MF	GO:0022836	gated channel activity	20/849	323/28438	0.0018398	0.0258434	0.020153	54378/16539/67498/12288/26372/14400/14803/16517/16536/20273/12296/14406/16502/16506/227632/18439/20269/223604/12289/15165	20
MF	GO:0008013	beta-catenin binding	9/849	94/28438	0.00199915	0.0276497	0.0215616	11789/23808/329650/19272/56484/56458/19883/65962/19164	9
MF	GO:0015248	sterol transporter activity	5/849	32/28438	0.00241647	0.0329153	0.0256678	170460/99031/170459/11307/235283	5
MF	GO:0008331	high voltage-gated calcium channel activity	3/849	10/28438	0.00271911	0.0356283	0.0277834	12288/12296/12289	3
MF	GO:0046975	histone methyltransferase activity (H3-K36 specific)	3/849	10/28438	0.00271911	0.0356283	0.0277834	234135/107823/18193	3
MF	GO:0005525	GTP binding	21/849	358/28438	0.00274511	0.0356283	0.0277834	12540/28030/19334/19340/246710/24018/22154/56298/76877/24050/20818/72065/217869/14528/108083/56526/232906/65967/14681/71966/59021	21
MF	GO:0050681	androgen receptor binding	5/849	33/28438	0.00277896	0.0356283	0.0277834	108655/214855/320795/16969/18193	5
MF	GO:0008017	microtubule binding	17/849	266/28438	0.00282714	0.0356283	0.0277834	11789/67886/73420/237436/17758/668880/78926/16562/269152/26921/66140/50850/110033/16573/227634/29877/16563	17
MF	GO:0004725	protein tyrosine phosphatase activity	9/849	99/28438	0.00285343	0.0356283	0.0277834	63953/72102/19272/24018/19211/19250/545622/19268/19266	9
MF	GO:0051020	GTPase binding	19/849	313/28438	0.00293979	0.0362037	0.0282321	223601/74105/16211/75767/12121/76820/244654/320795/241770/98910/11736/233726/98732/19877/103573/329165/20336/18286/227743	19
MF	GO:0000149	SNARE binding	10/849	119/28438	0.0030457	0.0370011	0.028854	20333/228960/20908/58244/20911/171180/108123/53611/56494/78808	10
MF	GO:0008373	sialyltransferase activity	4/849	21/28438	0.00314722	0.0370154	0.0288651	241230/26938/20442/20451	4
MF	GO:0120020	cholesterol transfer activity	4/849	21/28438	0.00314722	0.0370154	0.0288651	170460/170459/11307/235283	4
MF	GO:0016757	glycosyltransferase activity	17/849	269/28438	0.00317039	0.0370154	0.0288651	66248/280645/101187/235587/241230/16430/320011/270049/26938/108148/107895/140484/20442/20451/78781/381694/14423	17
MF	GO:0001223	transcription coactivator binding	5/849	35/28438	0.00361929	0.0416953	0.0325146	72949/56458/19883/21780/12912	5
MF	GO:0016747	acyltransferase activity, transferring groups other than amino-acyl groups	15/849	228/28438	0.00371974	0.0416953	0.0325146	28169/52123/74559/20652/268656/503610/78070/78920/54342/67216/110460/269252/69035/70646/225845	15
MF	GO:0030215	semaphorin receptor binding	4/849	22/28438	0.00375675	0.0416953	0.0325146	108151/218877/20354/20357	4
MF	GO:0120015	sterol transfer activity	4/849	22/28438	0.00375675	0.0416953	0.0325146	170460/170459/11307/235283	4
MF	GO:0061659	ubiquitin-like protein ligase activity	19/849	321/28438	0.00386623	0.0423871	0.0330541	12540/26554/59044/53323/17999/224826/22036/18011/23806/78913/68350/67245/20439/14897/240518/19647/67027/29864/195018	19
MF	GO:0003713	transcription coactivator activity	16/849	253/28438	0.00409882	0.0443957	0.0346204	26992/223527/214899/329650/26896/56309/66464/13712/15361/320795/80292/72065/219249/98415/18128/19017	16
MF	GO:0005261	cation channel activity	19/849	325/28438	0.00441328	0.0472326	0.0368326	54378/16539/67498/109305/269717/12288/16517/16536/20273/12296/16502/16506/227632/18439/20269/223604/12289/15165/19164	19
MF	GO:0001222	transcription corepressor binding	5/849	37/28438	0.0046277	0.0478195	0.0372903	59126/17765/16969/19883/77683	5
MF	GO:0030551	cyclic nucleotide binding	5/849	37/28438	0.0046277	0.0478195	0.0372903	18575/12799/72512/19091/15165	5
MF	GO:0046915	transition metal ion transmembrane transporter activity	5/849	37/28438	0.0046277	0.0478195	0.0372903	18174/226781/22042/22782/53945	5
MF	GO:0031402	sodium ion binding	3/849	12/28438	0.00476752	0.0487045	0.0379804	20273/20269/216134	3

## Sheet: Supplementary Table 5
Supplementary Table 5. GO terms using important genes related to the olfactory bulb system
Ontology	GO id	Description	Gene ratio	Backgroud ratio	P value	Adjusted P value	Q value	Gene id	Count
BP	GO:0050808	synapse organization	134/2372	489/29008	4.62639e-37	2.848e-33	1.47898e-33	19699/17918/217692/69601/243547/18212/16154/14712/107831/319613/13043/16975/12300/53872/230157/13841/67703/13169/13844/331461/11603/13636/99633/83945/14402/18483/330222/18708/319387/21826/22421/19878/270190/238988/225872/19277/74018/19024/236794/18472/19211/14367/12262/18039/94190/433485/67533/14360/76787/11352/232560/18013/74117/229715/11435/21923/243621/64451/12361/52163/68942/12297/111173/5903…	134
BP	GO:0007409	axonogenesis	122/2372	487/29008	8.57403e-30	2.63909e-26	1.37049e-26	19699/22223/107515/107934/50769/217692/11789/11658/18212/13193/16971/13043/13841/20346/13169/18377/17760/18053/13844/16885/11603/13636/18846/19247/19283/22421/14268/20355/13848/18209/270190/13842/268902/19277/24136/74018/20358/20360/13846/236794/18472/16774/19211/20563/20348/18039/18508/16869/74132/16005/170822/218877/93691/74117/229715/71955/12561/14179/56386/269878/12168/11951/14472/56637/13542…	122
BP	GO:0031346	positive regulation of cell projection organization	114/2372	441/29008	3.31898e-29	6.81054e-26	3.53675e-26	19699/50769/11789/56717/69601/12801/18212/13193/16971/231225/16975/53872/20393/16403/13169/19735/17760/18053/13844/20713/16885/331461/11603/208727/18846/18483/18708/19385/11682/74053/252838/20955/19283/14268/69710/20720/54633/268902/24136/260409/108686/14159/18472/329795/68743/71900/18039/50884/54198/64297/14360/11352/232560/74117/225523/229715/68050/71955/12361/12561/52163/80987/29819/234776/269…	114
BP	GO:0050767	regulation of neurogenesis	112/2372	451/29008	4.30843e-27	6.63068e-24	3.44334e-24	19699/56717/11865/18212/13193/16971/16975/53872/13841/20393/20346/13169/17760/13844/16885/331461/20732/18846/15214/18390/15208/20955/19283/22421/14268/20355/20720/268902/24136/20358/20360/18472/19211/13388/20563/227292/18420/20348/18039/20292/13392/18508/74132/218877/232560/56198/74117/13390/229715/71955/12361/12561/12316/269344/29819/269878/12168/11951/56637/22671/19164/19242/69807/233489/66713/…	112
BP	GO:0034765	regulation of ion transmembrane transport	115/2372	497/29008	5.90994e-25	6.06579e-22	3.14999e-22	19699/56085/17918/12287/56632/114584/56717/56089/382571/19733/16519/12289/16512/12300/22218/381812/238161/98660/19735/12028/22318/13844/11438/11603/18390/20866/60597/69847/56543/18436/105722/140723/94253/58226/18803/14609/13830/76757/19211/212933/100040591/15444/223864/12723/20264/14360/330953/228071/56398/229715/238271/241528/18387/399548/12297/26941/98741/81904/109552/19052/12294/17992/16499/19…	115
BP	GO:0042063	gliogenesis	92/2372	344/29008	5.91207e-25	6.06579e-22	3.14999e-22	19699/17936/56717/69601/224109/18212/13193/16971/16975/18377/20732/14766/15208/19247/19283/14268/52615/22370/20720/17937/18472/19211/13388/13392/18508/11352/15212/74117/20677/13390/56386/22671/18693/215798/209354/19164/19242/12259/18504/83433/12799/18823/22041/17136/226115/70747/18606/77125/50914/14912/17988/70839/13051/12978/14824/15979/20302/14254/11932/227325/11820/68585/26395/19047/26413/1481…	92
BP	GO:0010720	positive regulation of cell development	94/2372	378/29008	5.56778e-23	4.89646e-20	2.54276e-20	19699/50918/56717/243547/18212/13193/16971/20878/16975/53872/20393/13169/242202/11450/17760/26420/13844/17927/16885/331461/20732/18846/18390/12741/20955/19283/14268/20720/268902/24136/18081/97086/18472/18420/18039/18508/56349/232560/74117/229715/71955/12361/12561/12316/269344/110829/29819/269878/12168/11951/56637/22671/19242/69807/233489/66713/15251/219181/22041/17136/18606/77125/14912/22177/1305…	94
BP	GO:0050890	cognition	90/2372	354/29008	9.02114e-23	6.94177e-20	3.60489e-20	72961/19699/53901/12921/56717/12801/18212/55934/20393/242202/98660/195018/13844/11438/53418/14402/63985/11514/60597/21336/13356/18203/19283/19225/225872/18472/19211/20292/13492/18508/11352/18013/17536/18387/68942/13411/22335/19164/19242/233489/83433/12661/71175/71722/21823/210274/15251/18389/18750/12227/11419/67092/12010/13051/19141/16476/11555/11816/12424/57138/20983/22215/20614/232975/11820/191…	90
BP	GO:0043270	positive regulation of ion transport	86/2372	329/29008	1.09632e-22	7.4988e-20	3.89417e-20	19699/17918/56632/56089/19733/12289/64292/12300/22218/381812/20393/238161/69908/12028/26420/13844/98256/20866/69847/20955/73389/18436/105722/18803/76757/223864/23797/56398/229715/241528/12361/22044/18387/399548/12297/26941/109552/17992/19164/83433/14167/16573/20617/18823/12313/13040/70839/15979/11555/12608/22320/20315/18671/65962/18596/11932/12424/20983/20979/16502/20910/11931/68585/54208/80906/6…	86
BP	GO:0007611	learning or memory	83/2372	317/29008	5.426e-22	3.34025e-19	1.73461e-19	72961/19699/53901/12921/56717/12801/18212/20393/242202/98660/195018/13844/53418/14402/63985/11514/60597/21336/18203/19283/19225/225872/18472/19211/20292/13492/18508/11352/18013/17536/18387/13411/22335/19164/19242/233489/83433/71722/21823/210274/15251/18389/18750/12227/11419/67092/12010/13051/19141/16476/11555/11816/12424/57138/20983/22215/20614/232975/11820/19122/234593/17260/22333/14812/20320/18…	83
BP	GO:0048638	regulation of developmental growth	96/2372	406/29008	9.53847e-22	5.33808e-19	2.77209e-19	50769/19130/11789/19094/56717/225152/20980/13193/16971/13043/13841/238161/20346/13169/75590/18377/19735/17927/16885/11603/18846/15214/14268/20355/20850/20358/14609/20185/20360/18472/19211/13388/20563/13163/20348/16468/74132/12007/218877/74117/12575/74116/12534/71955/12561/28185/14179/269878/12168/11951/81904/56637/18712/21385/233489/223650/12576/20350/71175/13052/211652/17136/19141/21812/11555/11…	96
BP	GO:0010001	glial cell differentiation	72/2372	255/29008	2.68868e-21	1.37929e-18	7.16273e-19	19699/17936/56717/224109/18212/16971/18377/20732/15208/19247/19283/52615/22370/20720/17937/19211/13388/13392/18508/11352/74117/20677/13390/56386/22671/18693/215798/209354/19164/19242/12259/18504/83433/12799/18823/17136/226115/70747/18606/77125/50914/14912/17988/12978/14824/15979/227325/11820/68585/26395/26413/14432/20666/18028/15182/67916/12759/171469/14184/17751/15904/17242/11484/236539/16000/11…	72
BP	GO:0030900	forebrain development	94/2372	400/29008	4.02638e-21	1.90665e-18	9.90132e-19	19699/19130/20602/69601/18212/13193/11922/16975/16323/67703/20346/98660/12028/13844/18846/14766/15208/213326/11682/252838/20473/22421/70762/268902/226162/24136/244329/20185/18472/19211/20563/18420/15242/94190/13392/18508/16869/14360/67269/13390/225523/12316/12667/14179/14472/56637/13813/68169/21386/327826/19164/22594/58198/15251/12227/20689/67263/11803/19823/22177/12010/70839/13051/12978/20315/11…	94
BP	GO:0042391	regulation of membrane potential	103/2372	465/29008	5.71635e-21	2.51356e-18	1.30531e-18	72961/19699/114584/56717/243547/14807/14809/12801/54403/18212/12289/16512/332396/13511/12300/22218/209488/12176/11549/212989/238161/68197/12028/18053/66592/11438/11603/227197/16480/14402/18390/60597/21336/56543/18436/22421/58226/225872/14609/76757/19211/70556/12723/20264/330953/11435/98496/238271/14617/399548/12297/20513/11951/56637/13542/11983/19164/19242/66494/83433/67738/15168/13052/50997/1416…	103
BP	GO:0031345	negative regulation of cell projection organization	64/2372	211/29008	7.04076e-21	2.88953e-18	1.50055e-18	16971/16332/21389/13841/20346/270120/18053/13844/380711/13636/18846/20745/56294/170835/19283/20355/16852/20358/20360/18472/19211/20563/20348/12345/74132/14360/218877/74117/67046/56637/23924/241159/19164/20350/228357/17136/17196/14964/12010/14972/64138/66610/13132/11816/15901/22215/68585/19122/18645/14812/64294/14025/12704/20257/12569/12933/15182/17751/235106/216616/11302/22240/21960/245537	64
BP	GO:0010977	negative regulation of neuron projection development	55/2372	162/29008	1.08118e-20	4.15983e-18	2.16022e-18	16971/16332/21389/13841/20346/270120/18053/13844/380711/13636/18846/20745/56294/170835/19283/20355/16852/20358/20360/18472/19211/20563/20348/74132/218877/74117/56637/23924/241159/19164/20350/228357/17136/17196/14964/12010/14972/64138/13132/11816/22215/68585/64294/14025/20257/12569/12933/15182/17751/235106/216616/11302/22240/21960/245537	55
BP	GO:0016358	dendrite development	80/2372	313/29008	1.52448e-20	5.52042e-18	2.86678e-18	19699/217692/56717/69601/60409/18212/13193/52463/16975/53872/20393/20346/13169/17760/270120/18053/13844/331461/13636/18483/237868/330222/11682/60597/74053/20955/19283/22421/19878/94253/18209/270190/54633/236794/18472/19211/29859/71900/14360/93691/11352/232560/74117/64451/12361/52163/59036/29819/56637/13542/19164/19242/233489/66713/76484/210293/228357/235072/14824/16988/11816/15901/19266/57138/222…	80
BP	GO:0001558	regulation of cell growth	100/2372	450/29008	1.67508e-20	5.72879e-18	2.97499e-18	56632/56717/12995/69601/16009/20980/13193/16971/13043/16323/26365/13841/20393/238161/20346/67155/22088/13169/18377/19735/16885/18846/98402/14268/20355/20720/16011/20358/14609/20360/18472/20378/20563/30939/55948/20348/70556/170742/74132/218877/232560/74117/12575/74116/71955/14706/12561/28185/269878/12168/11951/81904/56637/74370/240442/13663/69807/233489/23892/17906/12576/20350/83409/11490/17136/12…	100
BP	GO:0051962	positive regulation of nervous system development	86/2372	359/29008	5.24298e-20	1.69873e-17	8.82157e-18	19699/56717/18212/13193/107831/16971/16975/53872/20393/13169/17760/13844/16885/331461/11603/99633/20732/18846/18390/18708/319387/21826/20955/19283/22421/14268/270190/20720/268902/24136/18472/18420/18039/433485/18508/232560/74117/229715/71955/12361/12561/12316/269344/29819/269878/12168/11951/56637/22671/19242/69807/233489/66713/15251/18750/22041/17136/18606/77125/14912/13051/11816/14254/20315/1926…	86
BP	GO:0022898	regulation of transmembrane transporter activity	74/2372	283/29008	1.01488e-19	3.11657e-17	1.61845e-17	19699/56085/17918/56632/19733/12289/12300/22218/381812/238161/98660/22318/13844/11438/11603/18390/20866/60597/69847/140723/94253/18803/14609/13830/76757/19211/212933/15444/223864/56398/229715/241528/399548/12297/26941/81904/109552/19052/17992/18712/19894/83433/76742/18389/14167/18750/16573/20617/12313/13040/11461/15979/11555/18671/18301/11932/16502/11931/11820/19122/12314/17260/435145/11735/12296…	74
BP	GO:0048813	dendrite morphogenesis	58/2372	186/29008	1.06316e-19	3.11657e-17	1.61845e-17	19699/217692/13193/52463/16975/53872/20393/20346/13169/17760/13844/331461/13636/237868/60597/74053/20955/19283/22421/19878/94253/270190/54633/18472/19211/29859/71900/14360/93691/11352/232560/74117/64451/12361/59036/29819/56637/13542/19242/233489/66713/76484/210293/228357/235072/15901/19266/22215/12323/13839/14810/12704/13175/665113/12569/56320/245537/17118	58
BP	GO:0032409	regulation of transporter activity	76/2372	297/29008	1.28565e-19	3.59749e-17	1.8682e-17	19699/56085/17918/56632/19733/12289/12300/22218/381812/238161/98660/11450/22318/13844/11438/11603/18390/20866/60597/69847/140723/94253/18803/14609/13830/76757/19211/212933/15444/223864/76273/56398/229715/241528/399548/12297/26941/81904/109552/19052/17992/18712/19894/83433/76742/18389/14167/18750/16573/20617/12313/13040/11461/15979/11555/18671/18301/11932/16502/11931/11820/19122/12314/17260/435145…	76
BP	GO:0002181	cytoplasmic translation	40/2372	96/29008	4.13725e-19	1.10734e-16	5.75049e-17	13629/14853/19941/231207/217331/116905/217869/19988/55944/66475/27370/66167/13495/67248/20090/56040/67945/67671/67186/54127/19946/66481/54217/19951/76808/11837/57808/22121/19982/19896/114641/26961/67025/319195/16898/16785/19944/19934/13681/68028	40
BP	GO:0050803	regulation of synapse structure or activity	71/2372	271/29008	4.99615e-19	1.26151e-16	6.5511e-17	72961/19699/217692/69601/18212/16154/107831/319613/16975/53872/13841/13169/13844/331461/11603/13636/99633/18708/319387/21826/22421/270190/19277/18472/19211/433485/14360/232560/18013/74117/229715/12361/52163/68942/29819/56637/18693/19242/233489/66713/83433/20350/210274/18750/228357/20617/11816/20692/72289/19266/22215/65945/11820/19122/13602/15481/17260/12323/14812/234267/30785/14810/53328/22142/22…	71
BP	GO:0050673	epithelial cell proliferation	100/2372	471/29008	5.1231e-19	1.26151e-16	6.5511e-17	107515/19130/11789/56717/69601/16009/73230/19733/228852/26365/54375/241035/12028/18053/56213/15370/15208/74769/67122/66214/21336/16159/22421/50501/240725/333424/16011/18803/20850/14609/12050/19211/68833/55948/23797/18508/14160/18129/15312/12361/21929/110829/12168/74370/12771/107587/327826/11983/19164/19242/18504/223650/12576/268857/13052/18750/75605/18667/12010/13057/21812/14824/16476/22695/12608…	100
BP	GO:0099173	postsynapse organization	60/2372	204/29008	6.22461e-19	1.47379e-16	7.65349e-17	19699/217692/243547/107831/13043/16975/53872/13841/13169/13844/331461/11603/13636/83945/22421/19878/270190/18472/19211/94190/14360/11352/232560/74117/64451/12361/68942/29819/13542/18693/19894/19242/66713/210293/83433/76742/20350/210274/228357/17988/235072/11461/19141/11816/19266/22215/11820/19122/15481/12323/13839/14812/14810/14432/12569/29811/56320/26570/245537/17118	60
BP	GO:1902903	regulation of supramolecular fiber organization	88/2372	388/29008	8.47843e-19	1.93308e-16	1.00386e-16	19130/11789/50918/56717/218397/213556/234407/75547/13548/245857/67771/12632/27385/246103/13043/20393/13169/56716/16885/63985/83679/18708/66214/170835/21336/69710/19878/14784/21872/80880/260409/108686/14159/20563/114229/26401/223864/12345/50884/208158/74117/76884/23897/54418/320472/50875/18693/13835/19164/66713/83433/12576/78321/20617/12955/22153/105439/18637/56612/19241/18643/11867/21812/11816/15…	88
BP	GO:0032535	regulation of cellular component size	92/2372	417/29008	9.52526e-19	2.0942e-16	1.08753e-16	50918/56717/218397/213556/13193/245857/67771/12632/27385/11773/16971/13043/107723/97998/13841/20346/13169/69908/56716/18377/380711/16885/18846/63985/105722/22421/14268/20355/14784/80880/260409/20358/20360/18472/19211/20563/26401/20348/223864/12345/18039/50884/23797/18631/74132/218877/74117/76884/72040/23897/54418/71955/12561/26941/269878/50875/12168/11951/56637/74370/18693/233489/66713/16197/2035…	92
BP	GO:0010976	positive regulation of neuron projection development	63/2372	224/29008	1.02266e-18	2.17087e-16	1.12734e-16	19699/50769/56717/69601/12801/18212/16971/16975/53872/16403/13169/19735/18053/13844/20713/19385/11682/252838/19283/20720/14159/18472/71900/54198/64297/14360/11352/232560/74117/229715/12361/52163/80987/29819/13542/68169/19259/19242/66713/235180/14824/11816/15507/11932/68585/234593/18546/12323/18102/20320/52906/14025/15114/20257/12484/216739/17242/14828/22240/56320/11606/12805/17118	63
BP	GO:1904062	regulation of cation transmembrane transport	86/2372	376/29008	1.20581e-18	2.47432e-16	1.28493e-16	19699/56085/17918/56632/56089/19733/12289/12300/22218/381812/238161/98660/19735/12028/22318/13844/11438/11603/18390/20866/60597/69847/18436/140723/94253/18803/13830/76757/19211/212933/15444/223864/14360/228071/56398/229715/241528/18387/399548/12297/26941/81904/109552/19052/17992/16499/19894/83433/76742/18389/14167/16573/20617/18823/12313/13040/13057/15979/11555/18301/66109/19736/11932/12512/16502…	86
BP	GO:0106027	neuron projection organization	42/2372	109/29008	1.79344e-18	3.56142e-16	1.84946e-16	19699/217692/13043/16975/53872/13169/13844/13636/22421/270190/18472/19211/14360/11352/232560/74117/64451/12361/29819/56637/13542/18693/19894/19164/66713/210293/83433/235072/19141/11816/22215/232975/11820/19122/12323/13839/14812/14810/12569/56320/245537/17118	42
BP	GO:0006820	anion transport	102/2372	495/29008	2.09789e-18	4.03581e-16	2.09582e-16	72961/26457/114584/56717/57274/103775/54403/18212/217593/64292/20963/107723/26365/212989/320091/234967/319848/19735/26420/98256/67283/14402/228875/20186/69847/105722/67863/64051/18782/14609/114229/240726/78339/12723/70456/22044/15551/26941/26970/55961/26372/20513/103098/20512/19164/20519/18784/19299/55951/68039/83704/18750/54670/20617/12349/117160/12608/28250/12351/20525/58807/18671/26357/21366/2…	102
BP	GO:0050769	positive regulation of neurogenesis	74/2372	298/29008	2.4277e-18	4.52876e-16	2.35181e-16	19699/56717/18212/13193/16971/16975/53872/20393/13169/17760/13844/16885/331461/20732/18846/18390/20955/19283/14268/20720/268902/24136/18472/18420/18039/18508/232560/74117/229715/71955/12361/12561/12316/269344/29819/269878/12168/11951/56637/22671/19242/69807/233489/66713/15251/22041/17136/18606/77125/14912/13051/11816/14254/20315/19266/68585/26395/12323/19047/20320/14025/665113/15114/20666/17755/1…	74
BP	GO:0048588	developmental cell growth	70/2372	275/29008	4.79523e-18	8.68219e-16	4.50871e-16	56717/75547/20980/13193/16971/20878/13043/11549/13841/238161/20346/13169/18377/19735/16885/18846/14268/20355/24136/20358/20360/236794/18472/20563/20348/74132/218877/74117/76884/74116/71955/12561/28185/269878/12168/11951/81904/56637/13542/233489/20350/17136/235072/12978/11816/20315/19736/56177/20983/20979/11820/68585/15519/12934/12891/14025/319974/13175/16210/17755/12569/12032/17751/11302/56320/16…	70
BP	GO:0050807	regulation of synapse organization	68/2372	263/29008	5.90362e-18	1.03836e-15	5.39227e-16	19699/217692/69601/18212/16154/107831/16975/53872/13841/13169/13844/331461/11603/13636/99633/18708/319387/21826/22421/270190/19277/18472/19211/433485/14360/232560/18013/74117/229715/12361/52163/68942/29819/56637/19242/233489/66713/83433/20350/210274/18750/228357/20617/11816/20692/72289/19266/22215/65945/11820/19122/13602/15481/17260/12323/14812/234267/30785/14810/53328/22142/22154/12569/13004/563…	68
BP	GO:0021537	telencephalon development	67/2372	257/29008	6.49222e-18	1.11017e-15	5.76517e-16	19699/19130/20602/69601/18212/13193/11922/16975/16323/67703/20346/98660/12028/13844/18846/14766/15208/11682/20473/70762/268902/226162/24136/244329/18472/19211/20563/13392/18508/16869/67269/13390/225523/12316/14179/56637/13813/19164/22594/58198/15251/12227/20689/67263/19823/70839/13051/12978/20315/11932/68585/13839/14810/13865/18028/12569/58208/15182/12032/20511/13167/22272/15904/17242/26570/11826…	67
BP	GO:0010038	response to metal ion	72/2372	292/29008	1.05456e-17	1.75456e-15	9.11154e-16	192113/20980/18575/12497/64177/12622/22218/56737/12176/50765/11502/26420/23859/16478/14402/11514/20866/14281/14268/53945/226781/14854/66871/69048/15444/16816/13163/18013/54524/230810/56637/19052/80976/74020/54526/12576/54153/14282/20617/22041/67092/12313/12010/19141/16477/16476/12606/20657/12925/54525/20983/20979/11820/19122/12314/17260/12891/12323/26413/233908/11735/102278/268860/15382/17751/177…	72
BP	GO:0099003	vesicle-mediated transport in synapse	66/2372	255/29008	1.70816e-17	2.70801e-15	1.40628e-15	72961/243547/14809/20980/11773/80718/11549/69908/22318/11438/18196/74053/18436/22421/64051/238988/19211/13017/26414/15444/94190/433485/20619/19057/76787/54524/12361/15551/111173/19157/56637/13542/18693/215449/19164/110524/233489/21823/18750/20617/12313/11461/14824/11555/54525/26875/20983/104069/20979/20977/20910/13429/20614/65945/19339/18645/17957/68566/18191/15114/20965/12484/12569/64383/29873/2…	66
BP	GO:0007626	locomotory behavior	68/2372	268/29008	1.7156e-17	2.70801e-15	1.40628e-15	18619/19699/22223/53901/17918/12921/12287/56717/15430/76524/78286/14763/98660/11438/53418/63985/18390/11514/319387/11682/18203/74018/20185/18472/19211/26414/27386/64297/109900/67269/11352/15212/22044/18387/382543/14415/18516/14681/12661/21823/210274/105171/18389/14167/20617/12799/14824/15211/11816/20315/14816/13429/22215/20614/232975/19156/11820/11804/22771/14810/57754/268860/268890/94229/13014/1…	68
BP	GO:0097061	dendritic spine organization	39/2372	101/29008	2.70782e-17	4.16734e-15	2.16412e-15	19699/217692/13043/16975/53872/13169/13844/13636/22421/270190/18472/19211/14360/11352/232560/74117/64451/12361/29819/13542/18693/19894/66713/210293/83433/235072/19141/11816/22215/11820/19122/12323/13839/14812/14810/12569/56320/245537/17118	39
BP	GO:0032412	regulation of ion transmembrane transporter activity	68/2372	273/29008	4.8305e-17	7.25282e-15	3.76643e-15	19699/56085/17918/56632/19733/12289/12300/22218/381812/238161/98660/22318/13844/11438/11603/18390/20866/60597/69847/140723/94253/18803/13830/76757/19211/15444/223864/56398/229715/241528/399548/12297/26941/81904/109552/19052/17992/19894/83433/76742/18389/14167/18750/16573/12313/13040/15979/11555/18671/18301/11932/16502/11931/11820/19122/12314/17260/435145/11735/12296/72555/15114/14664/56188/59095/…	68
BP	GO:1901214	regulation of neuron death	84/2372	384/29008	5.32667e-17	7.80737e-15	4.05441e-15	12921/12366/56717/21672/14809/109689/18212/16971/15510/234664/13841/66208/12028/18053/98256/17865/11603/208727/14402/237868/14281/19283/270190/226781/13712/26404/212933/13163/18039/14360/56398/13390/16452/15505/14179/11951/56637/68169/211329/19259/19164/233489/12259/26408/83433/17970/12661/15251/12227/109648/20617/17136/22177/13051/19141/64138/14824/16476/20302/12608/11816/12490/12652/104069/2091…	84
BP	GO:0070997	neuron death	90/2372	428/29008	5.69278e-17	8.14994e-15	4.2323e-15	12921/12366/56717/21672/26757/14809/109689/18212/16971/15510/12176/234664/13841/66208/12028/18053/98256/17865/11603/208727/14402/237868/14281/19283/270190/226781/13712/26404/212933/13163/18039/14360/56398/13390/16452/15505/14179/11951/56637/68169/211329/19259/19164/233489/12259/26408/83433/14433/17970/12661/15251/12227/109648/20617/17136/22177/13051/19141/64138/14824/16476/20302/12608/11816/12490…	90
BP	GO:0001667	ameboidal-type cell migration	92/2372	444/29008	6.86299e-17	9.60194e-15	4.98634e-15	19130/56717/69601/73230/107831/12622/15184/26365/26397/20346/11502/109333/70097/13636/16480/15370/74769/66214/19247/21336/22421/14268/101401/20355/19878/19225/18803/24136/20850/20358/20360/13846/18472/19211/68743/229096/20563/20348/50884/23797/18508/54132/16410/218877/74117/241324/14179/79221/269878/12168/14472/18188/23892/223650/11602/20350/83409/15251/11477/18750/18606/11857/18643/70839/19141/2…	92
BP	GO:0006836	neurotransmitter transport	63/2372	244/29008	1.04316e-16	1.42705e-14	7.41073e-15	60425/72961/64176/12287/14809/18212/20980/11549/69908/98660/22318/11438/98256/15370/18436/22421/64051/238988/13017/20912/20619/76787/54524/12361/15551/111173/20513/19157/56637/13542/103098/19894/215449/19164/20519/21823/22598/18750/11419/20617/12313/11555/21366/54525/26875/20983/20979/20977/20910/20614/19339/18645/17260/17957/18191/20965/243616/20511/232333/14664/14758/14412/29873	63
BP	GO:0030099	myeloid cell differentiation	89/2372	426/29008	1.29436e-16	1.73219e-14	8.99535e-15	11789/56717/246746/18771/74443/224109/21832/16323/70673/26365/110794/16420/13819/16825/11450/98366/20104/16449/241764/18708/14281/18018/66193/19247/80752/59003/20850/18081/97086/11656/20185/14159/18472/99375/13388/12262/78249/15242/20687/14151/18129/53314/17536/16452/23897/17342/244349/50875/74481/56637/11983/216984/19164/16364/83433/15251/18750/15122/110257/12349/22041/70747/16149/14127/22177/12…	89
BP	GO:0040013	negative regulation of locomotion	77/2372	341/29008	1.65939e-16	2.17345e-14	1.12868e-14	105352/20733/69601/16009/19733/107831/16971/15184/20346/11450/18053/16449/16480/18846/14766/66214/12741/101401/20355/240725/268902/16011/228564/20358/20360/19211/20563/114229/20348/13492/109934/218877/259302/12667/17342/26941/74144/217303/56637/13835/19242/19273/23892/223650/11602/20350/11490/105171/77125/16149/11857/11629/13051/11852/19252/69550/11816/353156/20315/54608/13805/17965/68713/66141/1…	77
BP	GO:0043254	regulation of protein-containing complex assembly	92/2372	451/29008	1.93476e-16	2.48133e-14	1.28857e-14	74499/11789/50918/217449/56717/218397/217517/69601/53624/70796/67971/13548/245857/67771/27385/20963/13043/22218/27410/20393/13169/56716/12028/26420/63985/83679/170835/19247/14784/80880/11303/260409/14159/20563/67089/16816/26401/12345/50884/74117/76884/23897/54418/110157/59036/50875/71769/56637/18693/11797/215449/19042/171543/66713/83433/12576/268857/20617/12955/22153/105439/19241/18643/11867/7083…	92
BP	GO:0098657	import into cell	60/2372	228/29008	2.12914e-16	2.67489e-14	1.38908e-14	26457/192113/56089/16519/16154/213053/64177/107723/50765/22088/69908/98660/19735/14081/331004/69847/56543/18436/236794/100040591/14360/330953/20529/30805/20513/20512/19164/20519/83433/83704/20617/11461/11555/20525/21366/20539/19736/20928/16523/20509/11932/14816/57138/11931/232975/54208/19122/11928/243616/20511/232333/277468/14664/216739/74205/26570/14758/11606/14412/102680	60
BP	GO:0050770	regulation of axonogenesis	53/2372	185/29008	2.37989e-16	2.93013e-14	1.52163e-14	217692/18212/13193/16971/13841/20346/13169/18377/17760/13844/16885/13636/18846/22421/14268/20355/268902/24136/20358/20360/18472/19211/20563/20348/18039/74132/218877/74117/229715/71955/12561/269878/12168/11951/56637/19164/233489/20350/228357/17136/17196/11816/20315/68585/26395/14810/14025/17755/12569/17751/11302/56320/21960	53
BP	GO:0032970	regulation of actin filament-based process	87/2372	416/29008	2.67041e-16	3.22334e-14	1.67389e-14	19130/50918/56717/218397/213556/75547/245857/67771/12632/27385/16971/13043/13511/22218/238161/13169/98660/56716/16885/16480/63985/18708/66214/21336/69710/19878/14784/21872/58226/80880/260409/108686/14159/73296/20563/114229/26401/223864/12345/50884/18129/330953/74117/76884/23897/54418/12182/320472/29819/50875/109552/18693/13835/66713/73112/78321/11857/19241/18643/11867/12978/21812/11852/69550/1590…	87
BP	GO:0097485	neuron projection guidance	64/2372	256/29008	3.30361e-16	3.91096e-14	2.03098e-14	19699/107515/107934/26757/11658/16971/13841/20346/18053/13844/11603/13636/18846/20355/13848/18209/270190/13842/268902/19277/20358/20360/13846/16774/20563/20348/18508/16869/16005/170822/218877/93691/12561/14179/269878/12168/14472/13542/13835/114873/105689/12661/20350/107448/16573/14028/12978/12215/20315/11820/12934/17260/13839/20320/11735/14432/73710/22152/18028/12569/12933/58208/13723/17967	64
BP	GO:0050678	regulation of epithelial cell proliferation	85/2372	403/29008	3.47195e-16	4.03271e-14	2.09421e-14	19130/11789/56717/69601/19733/228852/26365/54375/241035/12028/18053/56213/15370/15208/67122/66214/21336/16159/22421/240725/333424/18803/20850/14609/19211/68833/55948/23797/18508/18129/15312/12361/21929/110829/12168/74370/12771/107587/327826/11983/19242/18504/223650/12576/268857/13052/18750/75605/18667/12010/13057/21812/14824/16476/22695/13132/11816/14254/353156/15901/20315/13805/67866/20692/20254…	85
BP	GO:0042326	negative regulation of phosphorylation	84/2372	396/29008	3.65022e-16	4.16125e-14	2.16096e-14	22223/105352/11789/50918/56717/19099/69601/16009/19733/23980/109689/246103/16971/192231/16332/26365/97998/22088/57321/11450/19735/12028/13844/230126/83945/208727/66959/74769/170835/108837/19277/20185/108099/19211/20563/227292/15242/19249/13492/18508/56398/12575/98496/21929/320472/18768/230908/217303/56637/19052/13542/13835/216505/19259/19164/110524/23892/12576/15937/18750/69274/59090/20617/11461/…	84
BP	GO:0021953	central nervous system neuron differentiation	56/2372	207/29008	5.64633e-16	6.31978e-14	3.28189e-14	19130/15430/18212/13193/16323/116810/16825/20346/13844/18846/20745/15208/213326/252838/22421/13848/270190/70762/24136/18472/19211/20563/18420/94190/13392/18508/16869/67269/20677/13390/14179/56386/14472/13813/68169/19164/105689/76484/18750/12227/67263/12010/12978/72393/19156/15519/22187/13175/57754/18028/58208/22272/15904/94229/16911/50913	56
BP	GO:0045926	negative regulation of growth	65/2372	266/29008	6.49954e-16	7.14485e-14	3.71035e-14	56632/11789/19094/69601/16323/13841/20346/67155/19735/18846/98402/20355/20720/16011/20358/14609/20360/20378/19211/20563/20348/16468/170742/18129/74132/218877/232560/74117/12575/74116/14706/28185/12168/15929/56637/13663/23892/17906/12576/20350/13052/15251/11490/211652/17136/12955/19141/11555/13132/69550/19736/68585/12696/14025/14683/17684/12569/15182/14184/17751/16526/11302/216233/11606/21960	65
BP	GO:0060560	developmental growth involved in morphogenesis	67/2372	280/29008	7.21136e-16	7.78827e-14	4.04449e-14	20980/13193/16971/20878/13043/13841/20346/13169/18377/16885/18846/14268/20355/24136/20358/20360/236794/18472/20563/20348/20292/16869/74132/218877/74117/76884/21923/71955/12561/269878/12168/11951/81904/56637/13542/21385/233489/58198/269152/20350/75605/17136/235072/12978/11816/20315/56177/20983/20979/11820/68585/15519/12934/12891/14025/319974/13175/16210/17755/12569/12032/13609/17751/11302/56320/21…	67
BP	GO:0034329	cell junction assembly	89/2372	439/29008	8.89736e-16	9.44348e-14	4.90405e-14	19699/105352/217692/20613/53624/18571/18212/14712/107831/233651/16971/13043/13841/16825/67703/13169/109333/13844/331461/11603/99633/16480/14402/330222/18708/319387/20186/21826/19247/12741/22421/14268/19878/270190/241201/21872/225872/19277/14609/19211/14367/71908/353155/54409/94190/433485/56173/16410/74117/229715/110829/29819/56637/13542/21894/215449/23836/23892/17475/210274/18750/228357/20617/184…	89
BP	GO:0007411	axon guidance	63/2372	255/29008	1.0341e-15	1.07896e-13	5.60312e-14	19699/107515/107934/11658/16971/13841/20346/18053/13844/11603/13636/18846/20355/13848/18209/270190/13842/268902/19277/20358/20360/13846/16774/20563/20348/18508/16869/16005/170822/218877/93691/12561/14179/269878/12168/14472/13542/13835/114873/105689/12661/20350/107448/16573/14028/12978/12215/20315/11820/12934/17260/13839/20320/11735/14432/73710/22152/18028/12569/12933/58208/13723/17967	63
BP	GO:0071248	cellular response to metal ion	49/2372	167/29008	1.1118e-15	1.14071e-13	5.92374e-14	20980/12622/22218/12176/50765/26420/23859/16478/14402/11514/14281/14268/53945/226781/66871/15444/13163/18013/54524/80976/74020/54526/12576/54153/14282/20617/22041/12010/19141/16477/16476/12606/54525/20983/20979/19122/17260/12891/26413/233908/11735/102278/15382/17751/17750/17748/29876/227753/11826	49
BP	GO:0033674	positive regulation of kinase activity	88/2372	435/29008	1.47772e-15	1.49129e-13	7.74434e-14	19699/26457/19130/69601/75547/18212/11553/20963/16975/26365/11549/26397/13841/238161/242202/11481/11450/11502/14081/13844/70097/11603/13636/76927/11514/66214/11682/13848/55984/270190/13842/17937/24136/74018/108686/26404/13846/108099/14367/75104/13163/26401/66513/64297/12575/16452/52163/15505/108679/217303/74370/19052/13835/18712/26412/19164/67043/23892/26408/83433/12576/18640/71718/20617/16149/12…	88
BP	GO:0001505	regulation of neurotransmitter levels	63/2372	257/29008	1.5426e-15	1.53165e-13	7.95394e-14	60425/72961/12287/14809/23980/18212/20980/11549/69908/98660/22318/11438/98256/15370/18436/22421/64051/238988/13017/20912/20619/76787/67269/54524/12361/15551/111173/20513/19157/14415/56637/13542/19894/215449/19164/20519/21823/18750/11419/20617/12313/11555/54525/26875/20983/20979/20977/20910/20614/19339/18645/17260/17957/14417/18191/20965/268860/243616/20511/232333/14664/14758/29873	63
BP	GO:0010959	regulation of metal ion transport	89/2372	443/29008	1.57828e-15	1.5422e-13	8.00873e-14	56085/17918/12287/56632/80708/56089/19733/12289/22218/26557/381812/20393/238161/98660/12028/22318/11603/20866/69847/73389/18436/94253/20720/226781/19225/18803/14609/13830/76757/19211/15444/223864/23797/14360/228071/56398/229715/241528/12361/18387/399548/12297/26941/109552/19052/16499/14681/83433/76742/18389/14167/16573/20617/18823/22041/12313/12010/13057/70839/11555/20315/18301/66109/18596/19736/…	89
BP	GO:0034767	positive regulation of ion transmembrane transport	53/2372	193/29008	1.70722e-15	1.64213e-13	8.52768e-14	19699/17918/56089/19733/12289/12300/22218/381812/238161/12028/13844/20866/69847/18436/105722/18803/76757/223864/56398/229715/241528/18387/12297/26941/109552/17992/19164/83433/16573/20617/18823/12313/13040/15979/11555/18671/65962/11932/16502/11931/54208/80906/12314/11735/12296/15114/14664/13167/56188/11606/54377/20193/245537	53
BP	GO:0001933	negative regulation of protein phosphorylation	76/2372	349/29008	2.11408e-15	2.0022e-13	1.03975e-13	22223/105352/11789/50918/56717/19099/69601/16009/19733/23980/109689/16971/192231/16332/26365/97998/22088/57321/11450/19735/12028/13844/230126/83945/66959/74769/170835/108837/19277/108099/19211/20563/227292/15242/19249/13492/18508/56398/12575/98496/21929/320472/18768/230908/217303/56637/19052/13542/13835/19259/19164/110524/23892/12576/18750/69274/20617/11461/16476/12702/19252/11816/15507/19263/138…	76
BP	GO:0010563	negative regulation of phosphorus metabolic process	90/2372	453/29008	2.21839e-15	2.03827e-13	1.05849e-13	22223/26457/105352/67121/11789/50918/56717/19099/69601/16009/19733/228852/23980/109689/246103/16971/192231/54401/16332/26365/97998/22088/57321/11450/19735/12028/13844/230126/83945/208727/66959/74769/170835/108837/19878/19277/20185/108099/19211/20563/15444/227292/15242/19249/13492/18508/56398/12575/98496/21929/320472/18768/230908/217303/56637/19052/13542/13835/216505/19259/19164/110524/23892/12576…	90
BP	GO:0045936	negative regulation of phosphate metabolic process	90/2372	453/29008	2.21839e-15	2.03827e-13	1.05849e-13	22223/26457/105352/67121/11789/50918/56717/19099/69601/16009/19733/228852/23980/109689/246103/16971/192231/54401/16332/26365/97998/22088/57321/11450/19735/12028/13844/230126/83945/208727/66959/74769/170835/108837/19878/19277/20185/108099/19211/20563/15444/227292/15242/19249/13492/18508/56398/12575/98496/21929/320472/18768/230908/217303/56637/19052/13542/13835/216505/19259/19164/110524/23892/12576…	90
BP	GO:0015849	organic acid transport	71/2372	314/29008	2.31272e-15	2.09369e-13	1.08726e-13	72961/26457/11520/18212/217593/64292/20963/26365/234967/19735/26420/14081/98256/20186/67863/64051/18782/14609/114229/70456/22044/15551/26941/26970/30805/20513/103098/20512/19164/18784/19299/55951/68039/22598/54670/20617/11816/28250/20525/58807/18671/26357/21366/20539/11957/19736/20509/12424/14816/20983/20910/54208/12934/14812/268860/16592/20511/232333/53896/76257/14664/216739/74205/94282/56188/13…	71
BP	GO:0034764	positive regulation of transmembrane transport	62/2372	253/29008	2.62382e-15	2.3409e-13	1.21564e-13	19699/17918/218397/56089/19733/12289/12300/22218/381812/54375/238161/11450/12028/14081/13844/20866/19247/69847/18436/105722/18803/76757/223864/56398/229715/241528/18387/12297/26941/109552/17992/19164/83433/16573/20617/18823/12349/12313/13040/15979/11555/18671/65962/11932/16502/11931/54208/80906/12314/11735/12296/15114/20511/14664/216739/13167/56188/16000/11606/54377/20193/245537	62
BP	GO:0051271	negative regulation of cellular component movement	71/2372	315/29008	2.75093e-15	2.41925e-13	1.25633e-13	105352/20733/69601/16009/19733/107831/16971/15184/20346/11450/18053/16449/16480/14766/66214/12741/101401/240725/16011/228564/19211/20563/114229/13492/109934/259302/12667/17342/26941/50875/74144/217303/56637/13835/19242/19273/23892/223650/12576/11602/11490/77125/16149/11857/11629/13051/11852/19252/69550/11816/353156/20315/54608/13805/17965/68713/66141/11932/12512/56177/234593/18645/17260/17684/125…	71
BP	GO:0009914	hormone transport	79/2372	375/29008	4.12393e-15	3.57562e-13	1.85684e-13	17918/12921/16009/12801/11865/109689/18575/12289/64177/80885/16971/319613/16323/50765/14427/11481/11450/22318/60531/11514/20186/19247/21336/20955/97086/14609/107221/114229/57264/20912/18508/15107/20619/52793/70456/93691/20677/16452/12361/22044/110157/18387/380714/66461/230908/13371/109552/74370/18693/21386/215445/18640/15251/68039/76303/16573/75605/59090/58869/13132/22320/58807/18671/20539/54525/…	79
BP	GO:0007612	learning	51/2372	185/29008	4.87254e-15	4.16602e-13	2.16344e-13	19699/12921/56717/18212/20393/98660/195018/13844/53418/14402/63985/60597/21336/19225/225872/13492/11352/18013/17536/18387/22335/19242/71722/21823/210274/15251/18389/12227/11419/19141/16476/11555/12424/57138/22215/20614/232975/11820/234593/22333/14812/20320/18191/14810/53328/232333/26570/11606/21960/23829/245537	51
BP	GO:0098739	import across plasma membrane	50/2372	180/29008	6.46234e-15	5.44961e-13	2.83001e-13	26457/192113/56089/16519/213053/64177/107723/98660/19735/14081/331004/69847/56543/18436/236794/100040591/14360/330953/20529/26941/30805/20513/20512/19164/83704/11555/20525/21366/20539/19736/20928/16523/20509/11932/14816/57138/11931/232975/54208/19122/11928/20511/232333/277468/14664/216739/26570/11606/14412/102680	50
BP	GO:0006898	receptor-mediated endocytosis	63/2372	265/29008	7.27042e-15	6.0482e-13	3.14086e-13	56089/109689/68423/11773/16971/20963/13043/12300/26365/50765/13169/11450/98366/14800/213326/140723/14784/22370/12778/97086/20215/13388/15444/54409/94190/16410/15551/217303/81904/18693/19259/233489/23892/27418/18750/20617/22041/14127/12010/233274/11555/17533/13132/11816/12757/66141/12520/12512/13429/20614/11820/17957/68566/52906/15114/14799/12759/51801/12527/12306/54377/64383/245537	63
BP	GO:0046034	ATP metabolic process	62/2372	259/29008	8.44562e-15	6.93216e-13	3.59991e-13	56632/66925/54403/225887/98660/68197/66592/208727/227197/80752/72900/67264/20185/108099/70556/109674/98496/12534/14923/20463/407785/11951/11983/19164/66414/83433/14433/18640/15937/13063/15251/67059/57423/12183/20617/11958/71679/78330/11957/84682/11674/56490/11931/11820/15481/103172/26395/13807/12867/11964/11676/12857/12861/66152/12859/22272/12866/16000/56312/67126/27425/66576	62
BP	GO:0008361	regulation of cell size	55/2372	213/29008	9.0231e-15	7.30871e-13	3.79545e-13	56717/13193/16971/13043/107723/97998/13841/20346/13169/18377/380711/16885/18846/105722/14268/20355/20358/20360/18472/19211/20563/20348/223864/23797/74132/218877/74117/71955/12561/26941/269878/12168/11951/56637/74370/16197/20350/83704/17136/11816/20315/56177/57138/68585/12934/14025/17755/12569/11829/17751/11855/11302/56320/11826/21960	55
BP	GO:0021700	developmental maturation	74/2372	344/29008	9.70628e-15	7.75998e-13	4.0298e-13	72961/19699/17918/68955/56717/69601/243547/23980/233651/319613/20878/57764/13819/21389/23859/230126/18483/15208/20473/80752/105722/59003/13842/19225/14609/19211/140498/14367/18039/11352/18013/56386/56637/18457/19164/233489/12259/18504/23892/17828/15251/71132/18667/18823/18952/50915/18643/13051/12606/16598/54608/12512/20983/20910/65945/70495/11820/80906/19339/12323/14810/14025/11735/57754/12569/12…	74
BP	GO:0022604	regulation of cell morphogenesis	73/2372	337/29008	1.00658e-14	7.94425e-13	4.12549e-13	19699/229707/67785/50918/20980/67220/16975/53872/20393/13169/26420/13844/331461/18846/18483/74053/101543/20955/14268/69710/260409/14159/18472/73296/12345/14360/56349/232560/15212/74117/12361/110829/14163/26941/29819/81904/13542/57912/19242/233489/66713/27418/72729/77767/18606/12978/20302/11852/13132/16988/20692/11674/19266/80883/20983/20979/68585/22129/12891/12323/14025/665113/17242/20194/67268/1…	73
BP	GO:0015711	organic anion transport	75/2372	352/29008	1.09099e-14	8.5014e-13	4.41482e-13	72961/26457/57274/103775/54403/18212/217593/64292/20963/26365/234967/319848/19735/26420/98256/67283/228875/20186/67863/64051/18782/14609/114229/240726/70456/22044/15551/26941/26970/20513/103098/20512/19164/20519/18784/19299/55951/68039/54670/20617/28250/12351/20525/58807/26357/21366/20539/11957/19736/20509/12424/14816/20983/20910/19156/54208/12934/14812/268860/243616/20511/232333/53896/76257/1466…	75
BP	GO:0048640	negative regulation of developmental growth	41/2372	129/29008	1.14301e-14	8.79543e-13	4.56751e-13	11789/19094/13841/20346/19735/18846/20355/20358/14609/20360/19211/20563/20348/16468/74132/218877/74117/12575/74116/28185/56637/12576/20350/13052/211652/17136/19141/11555/19736/68585/14025/14683/17684/12569/15182/14184/17751/16526/11302/216233/21960	41
BP	GO:1903532	positive regulation of secretion by cell	76/2372	361/29008	1.41912e-14	1.07853e-12	5.60085e-13	12921/12287/56632/18571/109689/12289/64292/80885/16971/20963/319613/80718/50765/14427/22088/11502/26420/98256/11514/20186/66214/19247/21336/20955/58226/14609/107221/114229/57264/18508/70456/20677/16452/12361/22044/18387/380714/68151/230908/109552/54526/83433/67738/18640/15251/68039/76303/18750/16573/20617/58869/14127/13132/22320/12215/20315/12424/54525/20983/20979/20910/20614/68585/19339/12934/18…	76
BP	GO:1990138	neuron projection extension	53/2372	203/29008	1.68386e-14	1.26413e-12	6.56468e-13	20980/13193/16971/20878/13043/20346/13169/16885/18846/14268/20355/20358/20360/236794/18472/20563/20348/74132/218877/74117/76884/12561/269878/12168/11951/81904/56637/13542/233489/20350/17136/12978/11816/20315/56177/20983/20979/68585/15519/12934/12891/14025/319974/13175/16210/17755/12569/12032/17751/11302/56320/21960/245537	53
BP	GO:0150063	visual system development	85/2372	433/29008	2.71409e-14	2.01301e-12	1.04536e-12	50769/19130/11789/18771/18212/13193/16323/116810/11481/231051/12028/270120/13844/16449/330222/15208/20473/270190/24136/18081/14238/14609/13388/50530/14367/18185/26401/20687/268451/56371/12962/13392/18508/16869/18129/67269/13390/15312/17536/17342/241324/29819/12168/19881/18516/107587/74206/327826/19126/21385/19242/12259/18504/12576/64075/71175/21823/15251/106633/12955/56612/14688/70839/21812/14824…	85
BP	GO:0046879	hormone secretion	76/2372	367/29008	3.53152e-14	2.5881e-12	1.34401e-12	17918/12921/16009/12801/11865/109689/18575/12289/64177/80885/16971/319613/16323/50765/14427/11481/11450/22318/60531/11514/20186/19247/21336/20955/97086/14609/107221/114229/57264/20912/18508/15107/20619/52793/70456/93691/20677/16452/12361/22044/110157/18387/380714/66461/230908/13371/109552/74370/18693/21386/215445/18640/15251/68039/76303/16573/75605/59090/58869/13132/22320/54525/12652/26875/20614/…	76
BP	GO:0007389	pattern specification process	91/2372	482/29008	3.76818e-14	2.72905e-12	1.41721e-12	19699/11789/15430/20613/11694/71860/233651/20878/12622/232174/23893/116810/21389/16825/20346/11481/207165/56184/14766/20465/15214/15208/67122/104346/20473/15432/22421/268902/226162/24136/14609/329795/13388/14367/15242/20348/22289/50884/13392/18508/15422/16869/18129/20472/56198/13390/72475/22658/17536/15395/110796/224143/12667/13411/241324/14179/269878/12168/68151/14472/13813/21386/327826/21385/19…	91
BP	GO:0046942	carboxylic acid transport	65/2372	288/29008	3.82097e-14	2.73511e-12	1.42035e-12	72961/26457/57274/18212/217593/64292/20963/26365/234967/319848/19735/26420/98256/20186/67863/64051/18782/14609/114229/70456/22044/15551/26941/26970/20513/103098/20512/19164/20519/18784/19299/55951/68039/54670/20617/28250/58807/26357/21366/20539/11957/19736/20509/12424/14816/20983/20910/19156/54208/12934/14812/268860/243616/20511/232333/53896/76257/14664/94282/13723/67760/26570/11606/14412/102680	65
BP	GO:0043112	receptor metabolic process	51/2372	194/29008	3.89048e-14	2.75285e-12	1.42957e-12	56089/109689/68423/11773/18550/20963/12300/26365/11603/14800/213326/18196/140723/69710/14784/12778/74018/20215/15444/54409/94190/15551/81904/18693/19259/19164/233489/23892/27418/20617/14127/16792/19141/13132/11816/12520/12512/13429/67298/20614/11820/17957/68566/52906/15114/14799/51801/12527/12306/54377/64383	51
BP	GO:0032956	regulation of actin cytoskeleton organization	76/2372	368/29008	4.10075e-14	2.86866e-12	1.48971e-12	19130/50918/56717/218397/213556/75547/245857/67771/12632/27385/16971/13043/13169/56716/16885/63985/18708/66214/21336/69710/19878/14784/21872/80880/260409/108686/14159/73296/20563/114229/26401/223864/12345/50884/18129/74117/76884/23897/54418/12182/320472/29819/50875/18693/13835/66713/78321/11857/19241/18643/11867/12978/21812/11852/69550/15901/69524/20742/18596/19736/18645/17260/13839/19240/16765/1…	76
BP	GO:0035249	synaptic transmission, glutamatergic	37/2372	111/29008	4.1508e-14	2.87104e-12	1.49095e-12	72961/19699/17918/14807/14809/12801/18212/108069/12300/14802/195018/18053/98256/14800/60597/18436/140723/20720/19225/74018/94190/15551/81904/19164/210274/11555/14816/20979/20910/17260/17957/14810/14645/18791/21960/54377/245537	37
BP	GO:0048880	sensory system development	85/2372	437/29008	4.66231e-14	3.18902e-12	1.65607e-12	50769/19130/11789/18771/18212/13193/16323/116810/11481/231051/12028/270120/13844/16449/330222/15208/20473/270190/24136/18081/14238/14609/13388/50530/14367/18185/26401/20687/268451/56371/12962/13392/18508/16869/18129/67269/13390/15312/17536/17342/241324/29819/12168/19881/18516/107587/74206/327826/19126/21385/19242/12259/18504/12576/64075/71175/21823/15251/106633/12955/56612/14688/70839/21812/14824…	85
BP	GO:0045664	regulation of neuron differentiation	58/2372	241/29008	4.79503e-14	3.24376e-12	1.6845e-12	19130/56717/243547/11553/21389/18053/16449/13209/21858/15214/15208/11682/20473/19211/13388/227292/75104/13392/18508/17954/64297/56198/18013/74117/13390/320705/12316/56637/22671/69807/58198/17136/235180/12010/20315/17965/11820/68585/12934/17260/22129/18546/14025/12704/18514/16210/20666/12484/27528/17755/21413/58208/171469/13618/15904/216233/50913/20681	58
BP	GO:0099504	synaptic vesicle cycle	56/2372	228/29008	5.19934e-14	3.47904e-12	1.80668e-12	72961/14809/20980/11773/80718/11549/69908/22318/11438/18436/22421/64051/238988/19211/13017/94190/433485/20619/19057/76787/54524/12361/15551/111173/19157/56637/13542/215449/19164/110524/233489/21823/18750/20617/12313/11461/14824/11555/54525/26875/20983/104069/20979/20977/20910/13429/20614/19339/18645/17957/18191/20965/12484/12569/29873/245537	56
BP	GO:0051047	positive regulation of secretion	82/2372	415/29008	5.33574e-14	3.53192e-12	1.83414e-12	12921/12287/56632/18571/109689/12289/64292/80885/16971/20963/319613/80718/50765/14427/22088/11502/26420/98256/11514/20186/66214/19247/21336/20955/58226/14609/107221/114229/57264/18508/70456/20677/16452/12361/22044/18387/380714/68151/230908/109552/54526/83433/67738/18640/15251/18389/68039/76303/18750/16573/20617/58869/14127/13057/13132/22320/12215/20315/12424/54525/20983/20979/20910/20614/68585/19…	82
BP	GO:2000146	negative regulation of cell motility	67/2372	306/29008	7.27646e-14	4.76531e-12	2.47465e-12	105352/20733/69601/16009/19733/107831/16971/15184/20346/11450/18053/16449/16480/14766/66214/12741/101401/240725/16011/228564/19211/20563/114229/13492/109934/259302/12667/17342/26941/74144/217303/56637/13835/19242/19273/23892/223650/11602/11490/77125/16149/11857/11629/13051/11852/19252/69550/11816/353156/20315/54608/13805/17965/68713/66141/11932/12512/56177/234593/18645/17260/17684/29876/11819/222…	67
BP	GO:0018108	peptidyl-tyrosine phosphorylation	69/2372	322/29008	9.39952e-14	6.09089e-12	3.16303e-12	19699/105352/56717/218397/13548/20963/16975/11549/13841/22088/195018/56716/11450/13844/11603/13636/15208/19247/16159/19283/22370/22612/20850/14159/68833/64297/14360/11352/12750/16452/23897/12182/15505/14179/217303/13835/19164/110524/23892/83433/11602/11477/76303/18750/228357/18606/16149/12978/12702/14456/14254/18596/12520/12424/11820/11804/19122/12484/15182/67916/14184/216616/11302/16000/11606/16…	69
BP	GO:0042176	regulation of protein catabolic process	78/2372	389/29008	9.82823e-14	6.30235e-12	3.27284e-12	56085/11789/80708/12995/69601/19733/27061/11865/107831/59025/18550/16971/20878/22218/54375/66245/11502/26420/13636/108143/20610/21858/66193/94253/20720/14238/14609/99375/329795/19211/68833/239739/56371/94190/54198/14360/67269/21762/66615/54418/21929/59036/20115/56637/19052/13542/84092/11983/19164/69807/105689/55988/83433/15937/68098/20617/77125/28075/16792/13132/13032/11816/65019/18247/12520/2221…	78
BP	GO:0010721	negative regulation of cell development	52/2372	205/29008	1.03875e-13	6.59231e-12	3.42342e-12	21389/13841/20346/13844/230126/18846/15208/22421/20355/20358/20360/20378/19211/20563/227292/20348/20292/13392/74132/218877/74117/13390/56637/19164/19242/83433/20350/228357/17136/14912/17196/50915/12010/15901/20983/68585/22129/14025/12704/20666/12484/12569/171469/14184/17751/13618/15904/11302/16000/21960/64383/20665	52
BP	GO:1990778	protein localization to cell periphery	75/2372	369/29008	1.42241e-13	8.82923e-12	4.58506e-12	17918/50918/12995/243547/56089/233651/53612/11773/16971/12300/69908/11450/22318/23859/13844/70423/16480/18483/18708/56294/18196/74053/20955/19878/14252/108686/26414/54409/20619/74117/98496/170761/23880/12361/84652/12297/26941/98741/259300/81904/56637/233489/83433/76742/16573/16668/17153/14127/11461/66610/13132/14456/22320/12215/65962/20742/12520/20910/20614/11931/65945/19122/19339/26395/12323/148…	75
BP	GO:0050768	negative regulation of neurogenesis	45/2372	162/29008	1.43346e-13	8.82923e-12	4.58506e-12	13841/20346/13844/18846/15208/22421/20355/20358/20360/19211/20563/227292/20348/20292/13392/74132/218877/74117/13390/56637/19164/19242/83433/20350/228357/17136/14912/17196/12010/15901/20983/68585/14025/12704/20666/12484/12569/171469/14184/17751/15904/11302/21960/64383/20665	45
BP	GO:0001654	eye development	83/2372	430/29008	1.43425e-13	8.82923e-12	4.58506e-12	50769/19130/11789/18771/18212/13193/16323/116810/11481/231051/12028/270120/13844/16449/330222/15208/20473/270190/24136/18081/14238/14609/13388/50530/14367/18185/26401/20687/268451/56371/12962/13392/18508/16869/18129/67269/13390/15312/17536/17342/241324/29819/12168/19881/18516/107587/74206/327826/19126/21385/19242/18504/12576/64075/71175/21823/15251/106633/12955/56612/14688/21812/14824/12960/16476…	83
BP	GO:0006979	response to oxidative stress	80/2372	407/29008	1.44916e-13	8.8327e-12	4.58687e-12	53901/56085/21672/15369/11865/66841/12176/13819/225887/14763/12359/11450/11502/26420/18053/22227/11438/14281/72170/21336/231207/19225/74018/101476/14360/56349/69051/22658/16452/21929/15505/14179/216850/22671/240442/211329/19164/22594/18504/66414/26408/83433/67738/71361/15251/18750/15122/20617/12955/19823/11927/11629/13010/16476/11852/56338/11816/15507/18596/20657/19156/11820/19122/101739/26395/26…	80
BP	GO:0018212	peptidyl-tyrosine modification	69/2372	325/29008	1.5081e-13	9.10186e-12	4.72664e-12	19699/105352/56717/218397/13548/20963/16975/11549/13841/22088/195018/56716/11450/13844/11603/13636/15208/19247/16159/19283/22370/22612/20850/14159/68833/64297/14360/11352/12750/16452/23897/12182/15505/14179/217303/13835/19164/110524/23892/83433/11602/11477/76303/18750/228357/18606/16149/12978/12702/14456/14254/18596/12520/12424/11820/11804/19122/12484/15182/67916/14184/216616/11302/16000/11606/16…	69
BP	GO:0015837	amine transport	38/2372	121/29008	1.62258e-13	9.69765e-12	5.03604e-12	17918/12921/66925/12801/20980/69908/19735/11438/98256/64051/54524/22044/15551/18387/80976/19164/54526/21823/20617/70839/20315/19736/12424/54525/12652/20983/20979/20910/68585/54208/19339/12934/18546/14812/268860/232333/76257/11606	38
BP	GO:0051952	regulation of amine transport	37/2372	116/29008	1.96538e-13	1.16336e-11	6.04136e-12	17918/12921/66925/12801/20980/69908/19735/11438/98256/64051/54524/22044/15551/18387/80976/19164/54526/20617/70839/20315/19736/12424/54525/12652/20983/20979/20910/68585/54208/19339/12934/18546/14812/268860/232333/76257/11606	37
BP	GO:0007272	ensheathment of neurons	47/2372	176/29008	2.05295e-13	1.19226e-11	6.19147e-12	17936/17918/56717/18212/14712/18377/18053/15208/12741/19283/66190/17937/218442/19211/14360/15212/229715/67374/84652/56386/215798/19242/17475/18417/18823/22041/17136/17153/70747/67801/22239/14912/17988/17196/15211/13032/19156/12759/14184/15904/12527/20203/16000/50913/118446/64383/20665	47
BP	GO:0008366	axon ensheathment	47/2372	176/29008	2.05295e-13	1.19226e-11	6.19147e-12	17936/17918/56717/18212/14712/18377/18053/15208/12741/19283/66190/17937/218442/19211/14360/15212/229715/67374/84652/56386/215798/19242/17475/18417/18823/22041/17136/17153/70747/67801/22239/14912/17988/17196/15211/13032/19156/12759/14184/15904/12527/20203/16000/50913/118446/64383/20665	47
BP	GO:2001233	regulation of apoptotic signaling pathway	79/2372	402/29008	2.0814e-13	1.19748e-11	6.2186e-12	56085/12366/19099/69601/20613/21672/27061/80707/13043/16323/97998/16403/12028/26420/18053/14050/19941/224619/74769/60597/28135/19225/12778/17428/12050/19211/59009/13163/14360/16410/22658/16452/21929/110157/269344/26941/15505/66461/14679/20115/56637/13663/19164/69807/171543/66494/83433/15937/15251/11477/17153/18952/22070/16149/13051/21812/26943/13132/13032/15507/20315/208449/72393/20254/22187/2639…	79
BP	GO:0031644	regulation of nervous system process	49/2372	189/29008	2.16924e-13	1.23646e-11	6.42102e-12	19699/56717/243547/11553/108069/18053/11438/228836/18390/22421/140723/19878/19211/67374/18387/12297/56637/13542/67888/18389/14167/22041/17136/77125/13040/11555/13032/19736/12424/14816/26875/11820/68585/108013/224997/14810/72555/268860/16592/13618/20203/56320/17967/16000/11606/21960/54377/20665/245537	49
BP	GO:0060996	dendritic spine development	39/2372	128/29008	2.33322e-13	1.30576e-11	6.78085e-12	19699/217692/56717/16975/53872/13169/18053/13844/13636/18483/330222/22421/270190/236794/18472/19211/232560/74117/64451/12361/52163/29819/13542/19164/66713/210293/235072/14824/11816/57138/22215/17260/12323/13839/12569/15182/56320/245537/17118	39
BP	GO:0061387	regulation of extent of cell growth	39/2372	128/29008	2.33322e-13	1.30576e-11	6.78085e-12	13193/16971/13043/13841/20346/13169/18377/16885/18846/14268/20355/20358/20360/18472/20563/20348/74132/218877/74117/71955/12561/269878/12168/11951/56637/20350/17136/11816/20315/56177/68585/12934/14025/17755/12569/17751/11302/56320/21960	39
BP	GO:0030336	negative regulation of cell migration	64/2372	293/29008	2.94181e-13	1.61694e-11	8.39687e-12	105352/69601/16009/107831/16971/15184/20346/11450/18053/16449/16480/14766/66214/12741/101401/240725/16011/19211/20563/114229/13492/109934/259302/12667/17342/26941/74144/217303/56637/13835/19242/19273/23892/223650/11602/11490/77125/16149/11857/11629/13051/11852/19252/69550/11816/353156/20315/54608/13805/17965/68713/66141/11932/12512/56177/234593/18645/17260/17684/29876/11819/22240/11815/13179	64
BP	GO:0060485	mesenchyme development	64/2372	293/29008	2.94181e-13	1.61694e-11	8.39687e-12	67040/56717/69601/20613/233651/12622/20346/16449/13636/15214/66214/18018/14268/20355/19878/268902/24136/20358/14609/20360/20378/19211/20348/50884/18508/218877/20472/56198/269344/224143/241324/14179/269878/12168/14472/56637/13813/19052/18188/21386/21385/18504/23892/67888/20350/15251/11490/11477/21812/13132/13805/68585/17260/26413/13207/17684/20666/15182/13618/17242/15384/12192/20681/20665	64
BP	GO:0019932	second-messenger-mediated signaling	66/2372	308/29008	3.2278e-13	1.75843e-11	9.13164e-12	53901/12921/56717/19733/23980/27061/18212/27967/12289/20963/26557/26365/238161/242202/18585/208727/52589/18390/11514/18018/18160/12778/30937/18803/107221/140498/114229/59289/229714/19057/56398/18013/170761/12182/56637/12771/68169/215798/110524/22329/83433/67888/14433/71132/18389/58869/12313/70839/13051/11816/12652/14816/11931/11820/19122/12314/15254/13839/14683/12484/17750/13618/17748/17967/11826…	66
BP	GO:0032102	negative regulation of response to external stimulus	78/2372	398/29008	3.42547e-13	1.84975e-11	9.60586e-12	21672/56496/21946/74136/26365/69769/20346/66208/14723/11450/64339/83945/56213/18846/20186/20355/20720/268902/20358/26390/14609/20360/107221/19211/229096/20563/20348/16644/109934/218877/77772/278180/12361/21929/12297/13542/230959/23892/223650/83433/18784/15937/268857/20350/100340/109648/21930/11629/13051/14824/22695/12702/11555/19252/11816/13024/12490/67866/20085/17965/12424/68585/14810/268860/124…	78
BP	GO:0051961	negative regulation of nervous system development	45/2372	166/29008	3.71292e-13	1.98754e-11	1.03214e-11	13841/20346/13844/18846/15208/22421/20355/20358/20360/19211/20563/227292/20348/20292/13392/74132/218877/74117/13390/56637/19164/19242/83433/20350/228357/17136/14912/17196/12010/15901/20983/68585/14025/12704/20666/12484/12569/171469/14184/17751/15904/11302/21960/64383/20665	45
BP	GO:0045765	regulation of angiogenesis	65/2372	302/29008	3.93655e-13	2.08909e-11	1.08487e-11	69601/73230/228852/12226/107831/26365/17228/18053/70097/13636/16480/74769/20866/66214/21826/12741/101401/19878/240725/21872/18803/18081/20358/13388/68833/15242/223864/54409/20292/23797/12771/13835/19242/12827/23892/11602/15251/18750/18606/13051/14824/11555/11852/192187/14254/15901/16598/15507/12490/13805/20692/68585/21413/277468/14066/14645/17242/11745/12509/11826/11606/13179/16002/13855/20193	65
BP	GO:0031623	receptor internalization	40/2372	136/29008	4.18033e-13	2.19949e-11	1.14221e-11	56089/109689/68423/11773/20963/12300/26365/14800/213326/140723/14784/12778/20215/15444/54409/94190/15551/81904/18693/19259/233489/23892/27418/20617/14127/13132/12520/12512/13429/20614/11820/17957/68566/52906/15114/14799/51801/12527/54377/64383	40
BP	GO:0048675	axon extension	41/2372	142/29008	4.21837e-13	2.2007e-11	1.14284e-11	13193/16971/13043/20346/13169/16885/18846/14268/20355/20358/20360/236794/18472/20563/20348/74132/218877/74117/12561/269878/12168/11951/56637/13542/20350/17136/11816/20315/56177/68585/15519/12934/319974/13175/17755/12569/17751/11302/56320/21960/245537	41
BP	GO:0042552	myelination	46/2372	173/29008	4.36767e-13	2.25944e-11	1.17334e-11	17936/17918/56717/18212/14712/18377/18053/15208/12741/19283/66190/17937/218442/19211/14360/15212/229715/67374/84652/56386/215798/19242/17475/18823/22041/17136/17153/70747/67801/22239/14912/17988/17196/15211/13032/19156/12759/14184/15904/12527/20203/16000/50913/118446/64383/20665	46
BP	GO:0006813	potassium ion transport	56/2372	240/29008	5.15182e-13	2.64289e-11	1.37246e-11	192113/382571/16519/12289/16512/332396/107723/22218/238161/98660/22318/11603/331004/69847/56543/73389/214111/12892/236794/19211/100040591/223864/330953/229715/238271/241528/18387/98741/16499/20512/238076/83433/76742/12576/15168/83704/16492/16573/70839/11555/19736/20928/16523/11932/12512/57138/16502/11931/232975/19122/80906/11928/11735/16526/56188/11826	56
BP	GO:0007269	neurotransmitter secretion	48/2372	187/29008	5.67327e-13	2.86268e-11	1.4866e-11	60425/12287/14809/18212/20980/11549/22318/11438/98256/15370/18436/22421/64051/238988/13017/20912/20619/76787/54524/12361/15551/111173/19157/56637/13542/19894/215449/19164/18750/11419/20617/12313/11555/54525/26875/20983/20979/20977/20910/20614/19339/18645/17260/17957/18191/20965/14664/29873	48
BP	GO:0099643	signal release from synapse	48/2372	187/29008	5.67327e-13	2.86268e-11	1.4866e-11	60425/12287/14809/18212/20980/11549/22318/11438/98256/15370/18436/22421/64051/238988/13017/20912/20619/76787/54524/12361/15551/111173/19157/56637/13542/19894/215449/19164/18750/11419/20617/12313/11555/54525/26875/20983/20979/20977/20910/20614/19339/18645/17260/17957/18191/20965/14664/29873	48
BP	GO:0021543	pallium development	44/2372	162/29008	6.28249e-13	3.13078e-11	1.62583e-11	19699/19130/69601/18212/13193/11922/16975/67703/12028/18846/14766/11682/70762/24136/244329/18472/19211/20563/13392/18508/13390/225523/12316/14179/56637/13813/19164/22594/15251/12227/19823/70839/13051/12978/68585/13839/14810/13865/12569/15182/12032/22272/15904/17242	44
BP	GO:0033002	muscle cell proliferation	58/2372	255/29008	6.30632e-13	3.13078e-11	1.62583e-11	11789/19094/56717/16009/11450/208727/15214/15208/18708/21336/16159/270190/18160/19225/16011/14609/19211/57264/16468/12797/68050/12575/16452/12534/21929/13433/15551/12168/14679/56637/18712/327826/21385/12576/13052/15251/18750/11629/13057/21812/16476/11816/14254/19737/18596/234593/17260/26413/17684/15182/13609/16526/29811/18295/17967/11815/16000/11606	58
BP	GO:1901342	regulation of vasculature development	65/2372	306/29008	7.41343e-13	3.65097e-11	1.89597e-11	69601/73230/228852/12226/107831/26365/17228/18053/70097/13636/16480/74769/20866/66214/21826/12741/101401/19878/240725/21872/18803/18081/20358/13388/68833/15242/223864/54409/20292/23797/12771/13835/19242/12827/23892/11602/15251/18750/18606/13051/14824/11555/11852/192187/14254/15901/16598/15507/12490/13805/20692/68585/21413/277468/14066/14645/17242/11745/12509/11826/11606/13179/16002/13855/20193	65
BP	GO:0043010	camera-type eye development	75/2372	381/29008	7.71871e-13	3.77114e-11	1.95837e-11	50769/19130/11789/18771/18212/13193/16323/116810/11481/231051/12028/270120/13844/16449/330222/15208/20473/270190/24136/18081/14238/14609/13388/14367/18185/26401/20687/268451/56371/12962/13392/18508/16869/18129/67269/13390/15312/17342/241324/12168/19881/107587/327826/19126/21385/19242/18504/12576/21823/15251/106633/12955/56612/14688/21812/14824/12960/16476/17132/12215/14254/18596/108013/52906/2342…	75
BP	GO:1904064	positive regulation of cation transmembrane transport	45/2372	170/29008	9.28111e-13	4.49878e-11	2.33624e-11	19699/56089/19733/12289/12300/22218/381812/238161/12028/13844/20866/69847/18436/18803/76757/223864/56398/229715/241528/18387/12297/109552/83433/16573/20617/18823/12313/13040/15979/11555/11932/16502/11931/80906/12314/11735/12296/15114/14664/13167/56188/11606/54377/20193/245537	45
BP	GO:0014706	striated muscle tissue development	85/2372	461/29008	1.00131e-12	4.81568e-11	2.50081e-11	67040/19130/11789/19094/56717/15430/11865/75547/12632/286940/13511/232174/15184/11549/238161/19735/17927/208727/20467/15370/15214/14281/72949/72900/101401/270190/56758/56504/73739/14609/19211/13388/20348/16468/56198/68050/11435/74116/12534/28185/14179/216850/79221/56637/13813/18712/21386/327826/21385/23892/17906/26443/13052/11477/12227/17069/21812/11555/74182/13805/17904/18596/19736/17263/227325/…	85
BP	GO:0090132	epithelium migration	65/2372	308/29008	1.01198e-12	4.82927e-11	2.50786e-11	19130/56717/69601/73230/107831/15184/26365/26397/20346/11502/109333/70097/13636/16480/15370/74769/66214/19247/21336/22421/101401/19878/19225/18803/24136/20850/13846/19211/68743/20563/23797/16410/14179/79221/12168/23892/223650/11602/15251/18750/18606/18643/19141/21812/14824/16476/11852/11816/12215/15507/20692/12512/68585/18645/17260/67916/14645/11745/14775/11819/11826/16000/11606/13179/16002	65
BP	GO:0048762	mesenchymal cell differentiation	55/2372	237/29008	1.04793e-12	4.96235e-11	2.57697e-11	67040/56717/69601/20613/20346/16449/13636/15214/66214/18018/14268/20355/19878/24136/20358/14609/20360/20378/19211/20348/18508/218877/20472/56198/269344/241324/14179/14472/56637/13813/19052/18188/21386/18504/23892/67888/20350/15251/11490/11477/21812/13132/13805/68585/17260/26413/13207/17684/20666/15182/13618/17242/15384/20681/20665	55
BP	GO:0072659	protein localization to plasma membrane	64/2372	301/29008	1.06128e-12	4.98722e-11	2.58989e-11	17918/50918/12995/243547/56089/233651/53612/11773/16971/69908/11450/22318/13844/70423/16480/18483/18708/56294/18196/74053/20955/19878/14252/108686/54409/74117/98496/170761/23880/12361/84652/12297/26941/98741/259300/233489/83433/76742/16573/16668/14127/11461/66610/13132/14456/22320/12215/65962/20742/12520/20910/11931/19122/19339/12323/11735/665113/53328/12296/51801/74205/12306/20194/67268	64
BP	GO:0060537	muscle tissue development	88/2372	486/29008	1.13226e-12	5.28044e-11	2.74216e-11	67040/19130/11789/19094/56717/15430/11865/75547/12632/286940/13511/232174/15184/11549/238161/19735/13007/17927/208727/20467/15370/15214/14281/72949/72900/101401/270190/56758/56504/16011/73739/14609/19211/13388/20348/16468/56198/68050/11435/74116/12534/224143/28185/14179/216850/79221/56637/13813/18712/21386/327826/21385/23892/17906/26443/13052/11477/12227/17069/21812/11555/74182/13805/17904/18596/…	88
BP	GO:0050730	regulation of peptidyl-tyrosine phosphorylation	59/2372	266/29008	1.24474e-12	5.69799e-11	2.95899e-11	19699/105352/56717/218397/20963/16975/11549/13841/22088/195018/56716/11450/11603/13636/15208/19247/16159/19283/22370/22612/68833/64297/14360/16452/23897/12182/15505/14179/217303/19164/110524/23892/83433/11602/11477/76303/18750/228357/18606/16149/12978/12702/14456/18596/12520/12424/11820/11804/19122/12484/15182/67916/14184/16000/11606/16002/18595/12805/107566	59
BP	GO:0002573	myeloid leukocyte differentiation	55/2372	238/29008	1.25583e-12	5.69799e-11	2.95899e-11	11789/56717/246746/224109/70673/26365/110794/16420/11450/18708/14281/18018/80752/20850/18081/97086/14159/18472/99375/12262/15242/20687/18129/53314/23897/17342/74481/56637/216984/19164/16364/83433/18750/12349/22041/70747/16149/14127/22177/12978/16658/16477/16476/20302/12606/12608/12520/11820/17260/18102/14683/17684/14184/19659/12192	55
BP	GO:0030100	regulation of endocytosis	55/2372	238/29008	1.25583e-12	5.69799e-11	2.95899e-11	72961/80708/109689/68423/13193/104836/11773/16971/20963/19342/50765/22088/11450/98366/213326/105722/22370/23970/13388/15444/94190/19057/16410/217303/71435/18693/19259/110524/233489/216724/23892/55988/83433/27418/18750/20617/22041/12313/12010/13132/11816/22320/12512/54525/20983/13429/11820/17957/68566/52906/15114/12759/12306/13855/64383	55
BP	GO:0003015	heart process	56/2372	245/29008	1.26807e-12	5.69799e-11	2.95899e-11	12287/56717/56089/23980/75547/12289/13511/22218/11549/13819/26397/238161/20346/242202/98660/19735/11603/208727/16480/15214/18708/56543/58226/14609/76757/353155/20264/14360/330953/16452/399548/109552/14681/17906/21823/13052/18750/12313/11555/11957/19736/20928/16523/12652/11931/232975/12314/11928/12296/56808/13618/56188/14775/227753/11606/20193	56
BP	GO:0006814	sodium ion transport	56/2372	245/29008	1.26807e-12	5.69799e-11	2.95899e-11	72961/192113/54403/20393/98660/319848/11603/331004/69847/105722/214111/94253/20720/12892/97086/13830/236794/23797/20264/330953/56398/399548/26941/30805/20278/55961/103098/15168/22598/14167/16573/241118/11419/11555/21366/18301/11932/20515/11931/232975/11928/11735/14683/243616/232333/76257/13618/14664/58237/56188/67760/94229/59095/14412/102680/12805	56
BP	GO:0007162	negative regulation of cell adhesion	65/2372	310/29008	1.37665e-12	6.09688e-11	3.16614e-11	105352/20733/50918/218397/21672/57765/53624/104836/16971/26365/69769/242202/11450/13844/16449/18846/20745/18708/67122/66214/19247/19283/16852/20720/20358/18782/60533/19211/16644/78634/11352/278180/14422/16452/21923/67374/12361/21929/17120/217303/114873/230959/11490/18606/17196/16149/14961/14960/16792/74048/11555/19252/12608/15507/20315/19122/26395/13839/268860/12484/12527/17242/20971/11815/21960	65
BP	GO:0090130	tissue migration	65/2372	310/29008	1.37665e-12	6.09688e-11	3.16614e-11	19130/56717/69601/73230/107831/15184/26365/26397/20346/11502/109333/70097/13636/16480/15370/74769/66214/19247/21336/22421/101401/19878/19225/18803/24136/20850/13846/19211/68743/20563/23797/16410/14179/79221/12168/23892/223650/11602/15251/18750/18606/18643/19141/21812/14824/16476/11852/11816/12215/15507/20692/12512/68585/18645/17260/67916/14645/11745/14775/11819/11826/16000/11606/13179/16002	65
BP	GO:0015844	monoamine transport	34/2372	106/29008	1.53923e-12	6.7682e-11	3.51476e-11	17918/12921/66925/12801/20980/20963/69908/11438/18436/54524/15551/18387/217303/18693/80976/20519/54526/20617/14127/17069/11461/70839/14131/20315/54525/12652/20983/20979/68585/19339/18546/268860/14758/11606	34
BP	GO:0003002	regionalization	74/2372	379/29008	1.66636e-12	7.27527e-11	3.77809e-11	19699/11789/15430/20613/20878/12622/232174/23893/116810/21389/16825/20346/11481/207165/56184/14766/15214/15208/67122/20473/22421/268902/226162/24136/13388/14367/15242/20348/22289/50884/13392/18508/15422/16869/18129/20472/56198/13390/72475/22658/15395/110796/224143/12667/241324/14179/269878/12168/68151/14472/13813/21386/327826/19164/12259/18504/23892/320145/20350/106633/11477/12227/228357/21812/16…	74
BP	GO:2001257	regulation of cation channel activity	46/2372	180/29008	2.02766e-12	8.79031e-11	4.56485e-11	19699/56085/17918/12300/22218/381812/238161/22318/13844/11438/18390/20866/60597/140723/18803/13830/76757/15444/229715/241528/12297/81904/109552/19894/83433/76742/18389/14167/16573/12313/13040/15979/11555/16502/11820/12314/17260/435145/11735/12296/72555/15114/14664/54377/20193/245537	46
BP	GO:0045860	positive regulation of protein kinase activity	71/2372	358/29008	2.16805e-12	9.33322e-11	4.84679e-11	19699/26457/19130/69601/75547/11553/20963/16975/26365/11549/26397/238161/242202/11481/11450/11502/14081/70097/11603/13636/76927/11514/66214/55984/17937/24136/74018/108686/26404/108099/14367/75104/13163/26401/66513/64297/12575/16452/52163/15505/108679/217303/74370/19052/18712/26412/19164/67043/23892/26408/12576/71718/20617/12978/11555/14456/14254/18596/11820/19122/15519/26395/12484/12569/12759/177…	71
BP	GO:0006091	generation of precursor metabolites and energy	80/2372	428/29008	2.25012e-12	9.61926e-11	4.99533e-11	17918/56632/56717/56451/20916/66925/50776/56351/54403/70673/66841/12176/225887/12359/68197/12028/66592/208727/227197/72170/232493/72900/74178/67264/20185/108099/70556/68961/170718/12534/53412/20463/407785/15929/56637/17992/20512/19164/66494/66414/21881/14433/18640/15937/13063/15251/57423/12183/20617/11958/71679/78330/224792/11957/84682/11674/56490/11820/17449/52637/103172/13807/19047/12867/14683/…	80
BP	GO:0010631	epithelial cell migration	64/2372	306/29008	2.29819e-12	9.757e-11	5.06686e-11	19130/56717/69601/73230/107831/15184/26365/26397/20346/11502/109333/70097/13636/16480/15370/74769/66214/19247/21336/22421/101401/19878/19225/18803/24136/20850/13846/19211/68743/20563/23797/16410/79221/12168/23892/223650/11602/15251/18750/18606/18643/19141/21812/14824/16476/11852/11816/12215/15507/20692/12512/68585/18645/17260/67916/14645/11745/14775/11819/11826/16000/11606/13179/16002	64
BP	GO:0021782	glial cell development	36/2372	119/29008	2.43385e-12	1.02622e-10	5.32921e-11	224109/18212/16971/18377/15208/19211/13388/20677/56386/18693/215798/209354/19164/12259/83433/18823/17136/70747/50914/14912/17988/12978/14824/15979/11820/20666/12759/14184/17751/15904/17242/236539/11606/64383/29873/20665	36
BP	GO:1903706	regulation of hemopoiesis	76/2372	398/29008	2.66285e-12	1.11514e-10	5.79095e-11	11789/56717/21672/74443/57765/21832/20963/16323/232174/70673/21946/26365/16825/11450/98366/230126/16449/241764/18708/67122/14281/66193/252838/16159/16186/20850/18081/97086/14159/99375/13388/12262/59009/18129/20677/17536/23897/12193/320940/17342/56637/20663/242100/216984/19242/66494/16197/83433/15251/18750/12349/16149/14960/22177/12010/12978/74048/16658/16476/20302/22695/12608/14456/65963/13024/15…	76
BP	GO:0001764	neuron migration	48/2372	195/29008	2.96928e-12	1.23506e-10	6.41372e-11	19699/107934/69601/18212/13193/67703/20346/12028/270120/215690/14766/20745/319387/19283/217331/20358/14609/18472/59009/18508/16869/14360/12316/56637/68169/23924/19164/12661/71175/14028/67263/18952/14456/20315/12424/80883/56177/17260/12323/22151/234267/319974/13175/13865/73710/12569/17242/11819	48
BP	GO:0071805	potassium ion transmembrane transport	49/2372	202/29008	3.16112e-12	1.30603e-10	6.78229e-11	192113/382571/16519/12289/16512/332396/107723/22218/238161/98660/22318/11603/331004/69847/56543/214111/236794/19211/100040591/223864/330953/229715/238271/241528/18387/98741/16499/20512/238076/83433/76742/15168/83704/16492/70839/19736/20928/16523/11932/12512/57138/16502/11931/232975/19122/80906/11928/11735/16526	49
BP	GO:0021761	limbic system development	33/2372	103/29008	3.38173e-12	1.38786e-10	7.20723e-11	19699/19130/13193/11922/16975/67703/20346/98660/12028/18846/11682/70762/24136/18472/19211/18420/13392/13390/56637/68169/21386/22594/12227/12978/22187/13839/15114/12569/15182/12032/22272/15904/17242	33
BP	GO:0046883	regulation of hormone secretion	63/2372	302/29008	3.83435e-12	1.5632e-10	8.11776e-11	12921/16009/12801/11865/109689/18575/12289/80885/16971/319613/16323/50765/14427/11450/60531/11514/20186/19247/21336/20955/97086/14609/107221/114229/57264/18508/15107/70456/93691/20677/16452/12361/22044/18387/380714/66461/230908/109552/74370/18693/215445/18640/15251/68039/76303/16573/75605/59090/58869/13132/22320/54525/12652/20614/20394/66259/13839/14683/268860/20666/14645/18111/11606	63
BP	GO:0061351	neural precursor cell proliferation	48/2372	197/29008	4.41527e-12	1.78818e-10	9.28613e-11	19130/20602/20733/15184/68519/195018/18053/20732/14766/252838/20473/19283/22421/270190/24136/18472/18420/15242/18508/16869/225523/12316/269344/110829/14179/14472/327826/19242/58198/15251/12227/22041/13051/64138/14824/57754/12484/171469/216739/15904/17242/14707/12140/56320/16000/225341/64383/20665	48
BP	GO:0007613	memory	42/2372	158/29008	4.52717e-12	1.82152e-10	9.45924e-11	72961/19699/53901/12921/56717/12801/18212/20393/242202/53418/14402/11514/21336/18203/19225/225872/19211/19164/19242/83433/71722/21823/210274/11419/13051/19141/11816/12424/20983/20614/232975/11820/14812/14810/53328/14799/232333/17242/20203/12444/16000/16002	42
BP	GO:0015850	organic hydroxy compound transport	60/2372	282/29008	5.20957e-12	2.08248e-10	1.08144e-10	17918/12921/66925/16009/12801/20980/18550/16971/20963/26365/27410/14427/69908/11450/11438/20186/19247/18436/11303/16816/54524/15551/18387/217303/67484/80976/20519/54526/83433/19299/76303/54670/75605/20617/14127/17069/11461/70839/14131/67963/13132/11816/28250/18830/58807/20315/54525/12652/20983/20979/68585/19339/18546/268860/12306/13723/217258/11826/14758/11606	60
BP	GO:0050731	positive regulation of peptidyl-tyrosine phosphorylation	47/2372	192/29008	6.15887e-12	2.44606e-10	1.27025e-10	19699/56717/218397/20963/16975/11549/56716/11450/11603/13636/15208/19247/16159/19283/22370/22612/64297/14360/16452/23897/15505/14179/110524/23892/83433/11602/11477/76303/228357/18606/16149/12978/14456/12520/12424/11820/19122/12484/15182/67916/14184/16000/11606/16002/18595/12805/107566	47
BP	GO:0031589	cell-substrate adhesion	71/2372	366/29008	6.44105e-12	2.54174e-10	1.31994e-10	105352/50918/218397/230316/16971/13043/57764/16420/16825/16403/11502/16449/13636/16480/57278/20745/74769/18708/19247/19283/14268/101401/22370/16852/270190/18081/12587/19211/14115/16410/56349/16452/12182/12361/81877/110829/83436/56637/68169/13835/19242/230959/22329/23892/64075/27418/11490/109648/18606/16419/13132/14456/94214/12490/11932/12512/80883/19944/12032/17242/20194/13612/20971/57776/56320/1…	71
BP	GO:0051966	regulation of synaptic transmission, glutamatergic	28/2372	78/29008	6.50871e-12	2.55208e-10	1.32531e-10	19699/17918/14807/12801/18212/108069/12300/14802/18053/98256/14800/60597/140723/20720/19225/94190/15551/81904/19164/210274/14816/20979/20910/17260/14645/21960/54377/245537	28
BP	GO:0010876	lipid localization	80/2372	437/29008	6.76952e-12	2.63754e-10	1.36969e-10	26457/50769/12921/54667/16009/11520/21763/50771/64292/18550/16971/20963/16323/26365/27410/70310/14427/320091/11450/26420/66592/14081/16956/219149/68832/20186/19247/20955/73389/105722/11303/216892/20850/18782/114229/16816/57264/64291/16410/15212/217695/320940/26970/235527/74486/67484/52857/171504/66494/83433/18784/320560/19299/68039/76303/54670/75605/15211/67963/13132/11816/28250/18830/20525/58807…	80
BP	GO:0060997	dendritic spine morphogenesis	27/2372	73/29008	6.82219e-12	2.64134e-10	1.37166e-10	19699/217692/16975/53872/13169/13844/13636/22421/270190/18472/19211/232560/74117/64451/12361/29819/13542/66713/210293/235072/22215/12323/13839/12569/56320/245537/17118	27
BP	GO:1901216	positive regulation of neuron death	37/2372	129/29008	7.18814e-12	2.76564e-10	1.43621e-10	12366/56717/14809/13841/12028/18053/98256/17865/11603/208727/237868/14281/19283/13712/13163/14360/11951/56637/19259/233489/12259/26408/17970/20617/22177/64138/14824/16476/20302/11816/11820/19122/14812/12569/12759/14184/56312	37
BP	GO:0010632	regulation of epithelial cell migration	54/2372	241/29008	7.26938e-12	2.77952e-10	1.44342e-10	19130/56717/69601/73230/107831/15184/26365/26397/20346/11502/70097/13636/16480/74769/66214/21336/22421/101401/19878/19225/18803/20850/19211/20563/23797/79221/12168/223650/11602/15251/18750/18606/18643/19141/14824/16476/11852/11816/12215/15507/20692/12512/68585/18645/17260/67916/14645/11745/11819/11826/16000/11606/13179/16002	54
BP	GO:0060047	heart contraction	53/2372	235/29008	8.69688e-12	3.30481e-10	1.71621e-10	12287/56717/23980/12289/13511/22218/11549/13819/26397/238161/20346/242202/98660/19735/11603/208727/16480/15214/18708/56543/58226/14609/76757/353155/20264/330953/16452/399548/109552/14681/17906/21823/13052/18750/12313/11555/11957/19736/20928/16523/12652/11931/232975/12314/11928/12296/56808/13618/56188/14775/227753/11606/20193	53
BP	GO:0051402	neuron apoptotic process	63/2372	309/29008	1.08566e-11	4.08361e-10	2.12064e-10	12366/21672/14809/109689/18212/16971/15510/12176/234664/13841/12028/18053/17865/11603/208727/14402/19283/226781/26404/18039/14360/13390/16452/15505/14179/56637/68169/19164/83433/14433/17970/12661/15251/12227/20617/17136/22177/13051/19141/64138/14824/16476/20302/12608/11816/104069/20910/72393/11820/19122/17260/18546/14810/12704/12569/14184/17751/17748/17242/14775/11302/56312/11606	63
BP	GO:0003012	muscle system process	78/2372	425/29008	1.0879e-11	4.08361e-10	2.12064e-10	50769/56717/243547/75547/11553/12289/13043/13511/22218/11549/26397/238161/242202/98660/19735/18585/17927/11603/208727/16480/15370/15214/18018/21336/56543/18436/50501/19878/240725/19225/58226/30937/16011/16468/12723/20264/330953/11435/74116/407785/399548/28185/50875/109552/56637/21386/21385/17906/18750/67092/12313/11629/13057/11555/14254/17904/109624/19736/16523/11674/12652/11931/232975/67972/1231…	78
BP	GO:0030516	regulation of axon extension	34/2372	113/29008	1.16069e-11	4.33043e-10	2.24882e-10	16971/13043/20346/13169/16885/18846/14268/20355/20358/20360/18472/20563/20348/74132/218877/74117/12561/269878/12168/11951/56637/20350/17136/11816/20315/56177/68585/12934/17755/12569/17751/11302/56320/21960	34
BP	GO:0045055	regulated exocytosis	60/2372	288/29008	1.31325e-11	4.87012e-10	2.52908e-10	12921/56632/14809/20980/20963/11549/22318/11438/20955/18436/22421/64051/58226/238988/243978/14159/13017/20912/20619/109934/76787/54524/12361/15551/380714/111173/19157/20973/217303/56637/13542/80976/215449/19164/54526/18750/20617/19215/58869/12313/14127/11555/22320/54525/12652/26875/20983/20979/20977/20910/20614/19339/18645/17957/18191/20965/11745/16165/16783/29873	60
BP	GO:0198738	cell-cell signaling by wnt	81/2372	451/29008	1.36973e-11	5.04913e-10	2.62204e-10	330096/107515/107934/74499/11789/12995/69601/11865/93687/80707/16971/16825/329252/18390/213326/21886/67122/320343/20473/73389/22421/240725/72780/19277/72135/24136/73739/20378/19211/14367/15242/22289/103236/54198/14160/64297/11352/232560/20677/14773/21929/12316/17342/26941/59036/68151/214105/56637/13542/84092/56505/19042/19164/53627/17191/56811/19273/73016/207181/58198/23892/216795/228357/56612/20…	81
BP	GO:0070371	ERK1 and ERK2 cascade	68/2372	349/29008	1.45503e-11	5.33164e-10	2.76875e-10	69601/56089/73230/109689/21832/16971/20963/26365/11549/13841/241035/75590/11450/435391/13844/66959/224619/18390/19247/14268/270190/226781/12778/20358/26404/107221/19211/20292/18129/16410/11352/12193/26941/14179/12771/20303/327826/215449/83433/18784/18750/109648/22041/16149/12978/16476/20302/19252/13132/14456/11816/20315/18596/11820/234593/26395/66259/26413/20320/18217/14184/17751/29811/21859/1219…	68
BP	GO:0021879	forebrain neuron differentiation	22/2372	51/29008	1.64774e-11	6.00206e-10	3.1169e-10	19130/13193/16323/20346/18846/15208/213326/70762/18420/13392/18508/13390/14179/14472/68169/67263/12010/12978/22187/58208/22272/94229	22
BP	GO:0032386	regulation of intracellular transport	66/2372	335/29008	1.73979e-11	6.3001e-10	3.27167e-10	27061/73473/22218/54141/11450/22318/16480/54194/18708/16589/19247/72170/20955/19225/70377/13830/218210/15444/55948/223864/54198/14360/56398/74117/71116/16452/12534/52163/12297/20218/259300/230908/56637/19052/11983/19259/13663/19042/19164/55988/15937/16573/12177/12955/235180/13132/14456/18247/12520/19122/234593/22771/26395/19047/26413/68566/11735/15114/17755/12569/170790/12306/52668/56320/11815/16…	66
BP	GO:0045862	positive regulation of proteolysis	68/2372	351/29008	1.9015e-11	6.84541e-10	3.55486e-10	56085/12366/80708/69601/19733/27061/109689/20963/20878/15510/22218/76524/66245/53890/11502/12028/26420/18053/13636/83945/20610/18436/19878/329795/19211/56371/14360/67269/76884/16452/71955/56637/19052/13542/56505/11983/19164/69807/233489/66494/26408/83433/13063/68098/20617/77125/17196/19823/16792/13033/19141/74048/14824/13132/13032/11816/12424/11820/15481/170930/14812/14810/15182/12759/14066/22775…	68
BP	GO:0043523	regulation of neuron apoptotic process	58/2372	276/29008	1.98709e-11	7.11194e-10	3.69326e-10	12366/21672/14809/109689/18212/16971/15510/234664/13841/12028/18053/17865/11603/208727/14402/19283/226781/26404/18039/14360/13390/16452/15505/14179/56637/68169/19164/83433/17970/12661/15251/12227/20617/17136/22177/13051/19141/64138/14824/16476/20302/12608/11816/104069/20910/72393/11820/19122/17260/18546/14810/12569/14184/17751/17748/17242/56312/11606	58
BP	GO:0032411	positive regulation of transporter activity	37/2372	134/29008	2.47861e-11	8.81985e-10	4.58019e-10	19699/17918/19733/12300/22218/381812/238161/11450/13844/20866/69847/76757/223864/56398/229715/241528/12297/17992/83433/16573/12313/13040/15979/11555/18671/11932/16502/11931/12314/11735/12296/15114/14664/11739/54377/20193/245537	37
BP	GO:0008306	associative learning	34/2372	116/29008	2.60308e-11	9.15689e-10	4.75522e-10	19699/12921/56717/20393/98660/195018/53418/21336/13492/11352/18013/17536/18387/210274/15251/18389/12227/11419/19141/11555/12424/20614/232975/11820/234593/14812/20320/14810/53328/232333/26570/11606/21960/245537	34
BP	GO:0048709	oligodendrocyte differentiation	34/2372	116/29008	2.60308e-11	9.15689e-10	4.75522e-10	56717/18212/18377/15208/19283/52615/22370/19211/13392/18508/13390/56386/209354/19242/12799/18823/17136/226115/70747/18606/77125/50914/14912/15182/12759/14184/15904/17242/11484/50913/64383/20681/20665/245537	34
BP	GO:0016055	Wnt signaling pathway	80/2372	449/29008	2.75738e-11	9.64455e-10	5.00847e-10	330096/107515/107934/74499/11789/12995/69601/11865/93687/80707/16971/16825/329252/213326/21886/67122/320343/20473/73389/22421/240725/72780/19277/72135/24136/73739/20378/19211/14367/15242/22289/103236/54198/14160/64297/11352/232560/20677/14773/21929/12316/17342/26941/59036/68151/214105/56637/13542/84092/56505/19042/19164/53627/17191/56811/19273/73016/207181/58198/23892/216795/228357/56612/20042/13…	80
BP	GO:0006816	calcium ion transport	78/2372	434/29008	3.15394e-11	1.09693e-09	5.69642e-10	56085/17918/12287/56632/80708/56089/19733/27967/12289/64177/12300/22218/26557/11549/381812/238161/98660/12028/66592/11438/20866/18018/108837/18436/105722/214111/140723/19225/58226/18803/14609/76757/15444/223864/54409/14360/16410/228071/12361/12297/81904/109552/19052/12294/19164/14681/56843/18389/11419/20617/18823/12313/13057/70839/11555/14456/20315/66109/18596/19736/11931/19122/67972/12314/22333/…	78
BP	GO:0099175	regulation of postsynapse organization	33/2372	111/29008	3.32456e-11	1.14978e-09	5.97084e-10	19699/217692/16975/53872/13841/13169/13844/331461/13636/22421/18472/19211/14360/232560/74117/12361/68942/29819/66713/20350/11816/19266/22215/11820/19122/15481/12323/14812/14810/12569/56320/245537/17118	33
BP	GO:0006869	lipid transport	72/2372	387/29008	3.50993e-11	1.2071e-09	6.26855e-10	26457/50769/12921/54667/16009/11520/21763/50771/64292/18550/16971/20963/16323/26365/27410/70310/14427/320091/11450/26420/14081/219149/20186/19247/20955/73389/105722/11303/216892/18782/114229/16816/57264/64291/16410/320940/26970/235527/74486/67484/52857/171504/66494/83433/18784/320560/19299/68039/76303/54670/75605/67963/13132/11816/28250/18830/20525/58807/18671/11957/54525/19156/16592/216739/74205…	72
BP	GO:0061458	reproductive system development	84/2372	484/29008	3.57077e-11	1.2212e-09	6.34177e-10	107515/20733/11789/20613/67971/109689/109135/16323/13819/20346/76457/14620/12028/207165/20104/56213/20732/14766/15214/19247/20473/22421/14784/240725/20720/72780/19225/20850/14238/14609/12050/19211/140498/14367/73296/57264/20687/101476/11576/16869/18129/16410/21923/15395/407785/12316/14179/103468/12168/13813/11797/21386/327826/19242/22329/263876/12576/71175/15251/75605/18667/21812/16477/12702/1260…	84
BP	GO:0008277	regulation of G protein-coupled receptor signaling pathway	37/2372	136/29008	3.98589e-11	1.35564e-09	7.03992e-10	239217/56089/109689/213053/54401/26557/242202/19735/18390/64214/19878/20215/54409/170822/74270/14773/225642/67839/15551/380714/14179/110524/105171/18389/20617/11803/67865/11555/19736/12652/20977/13429/67298/11820/12323/16765/51801	37
BP	GO:0008016	regulation of heart contraction	46/2372	195/29008	4.02156e-11	1.36026e-09	7.0639e-10	12287/23980/12289/13511/22218/11549/13819/238161/20346/242202/98660/19735/11603/208727/16480/15214/18708/56543/58226/14609/353155/20264/330953/16452/399548/109552/14681/17906/21823/13052/18750/12313/11555/11957/19736/20928/12652/11931/12314/11928/12296/56808/13618/56188/11606/20193	46
BP	GO:0034109	homotypic cell-cell adhesion	27/2372	78/29008	4.09202e-11	1.37653e-09	7.14838e-10	20963/13511/26365/14723/16480/14268/16852/20720/20912/16452/171486/19273/13052/18750/70839/11555/20910/26395/11735/14683/268860/12484/67916/12527/26570/17967/18595	27
BP	GO:0050727	regulation of inflammatory response	66/2372	342/29008	4.46602e-11	1.49418e-09	7.75933e-10	210808/12801/64292/15510/21946/17228/69769/13202/242202/68197/11450/64339/16956/12029/20186/20955/19225/20850/18081/18782/244329/107221/20563/64297/109934/16452/12182/21929/263876/83433/18784/15937/268857/18750/100340/109648/20617/77125/21930/14127/13040/13051/14131/14824/20302/22695/12702/11555/12606/12608/13032/11816/22320/13024/67866/20085/12520/11820/12484/13618/17242/14775/16000/56312/11606/…	66
BP	GO:0001763	morphogenesis of a branching structure	53/2372	245/29008	4.63061e-11	1.54087e-09	8.00181e-10	107515/19130/20733/233651/57764/13841/241035/20346/20732/67122/18018/14784/240725/72780/329795/14367/20563/15242/20348/20292/13392/16869/20472/21923/14179/14472/21386/327826/18504/58198/23892/11477/75605/18667/77767/64138/12702/14254/20315/13805/17313/12876/68585/14025/18514/17242/29876/22420/16000/11606/18595/20681/20665	53
BP	GO:0060998	regulation of dendritic spine development	28/2372	84/29008	5.01376e-11	1.65939e-09	8.61731e-10	19699/56717/16975/53872/13169/18053/13844/13636/18483/330222/18472/19211/232560/74117/12361/52163/29819/19164/66713/14824/11816/22215/17260/12323/15182/56320/245537/17118	28
BP	GO:0015980	energy derivation by oxidation of organic compounds	61/2372	305/29008	5.28064e-11	1.73837e-09	9.02747e-10	56717/56451/20916/66925/50776/56351/70673/12176/225887/12359/68197/12028/66592/227197/72170/232493/72900/74178/67264/108099/70556/68961/170718/12534/53412/20463/407785/15929/56637/20512/66494/66414/13063/15251/57423/20617/11958/71679/78330/224792/11957/84682/17449/52637/103172/19047/12867/14683/17751/12857/12861/66152/12859/22272/12866/20203/16000/56312/16002/67126/66576	61
BP	GO:0006887	exocytosis	75/2372	415/29008	5.74738e-11	1.88196e-09	9.77312e-10	17918/12921/56632/217517/14809/18571/20980/74760/20963/80718/11549/22088/69908/22318/11438/331461/20955/18436/22421/64051/58226/238988/243978/14159/13017/20912/20619/109934/76787/54524/12361/15551/380714/111173/19157/20973/217303/56637/13542/18457/80976/215449/19164/54526/18750/20617/18952/19215/58869/12313/14127/11555/22320/54525/12652/26875/20983/20979/20977/20910/20614/19339/18645/17957/18191/…	75
BP	GO:0032414	positive regulation of ion transmembrane transporter activity	35/2372	126/29008	7.0658e-11	2.30143e-09	1.19515e-09	19699/17918/19733/12300/22218/381812/238161/13844/20866/69847/76757/223864/56398/229715/241528/12297/17992/83433/16573/12313/13040/15979/11555/18671/11932/16502/11931/12314/11735/12296/15114/14664/54377/20193/245537	35
BP	GO:0016079	synaptic vesicle exocytosis	37/2372	139/29008	7.96511e-11	2.5807e-09	1.34017e-09	14809/20980/11549/22318/11438/18436/22421/64051/238988/13017/20619/76787/54524/12361/15551/111173/19157/56637/13542/215449/19164/18750/20617/12313/11555/54525/26875/20983/20979/20977/20910/20614/19339/18645/17957/18191/29873	37
BP	GO:0017157	regulation of exocytosis	53/2372	249/29008	8.75531e-11	2.82187e-09	1.46541e-09	17918/12921/56632/18571/20980/20963/80718/11549/22088/69908/22318/11438/331461/20955/18436/22421/58226/14159/20912/20619/109934/54524/12361/15551/380714/19157/217303/56637/13542/80976/215449/54526/18750/20617/18952/12313/14127/11555/22320/54525/26875/20983/20979/20977/20910/19339/18645/18191/15114/20971/16165/16783/29873	53
BP	GO:1903522	regulation of blood circulation	55/2372	264/29008	9.23026e-11	2.95945e-09	1.53686e-09	12287/23980/11553/12289/13511/22218/11549/13819/238161/20346/242202/98660/19735/11603/208727/16480/15214/18708/21336/56543/18436/19225/58226/14609/353155/20264/330953/16452/399548/12168/109552/14681/17906/21823/13052/15251/18750/12313/11555/11957/19736/20928/12652/11931/11820/67972/12314/26395/11928/12296/56808/13618/56188/11606/20193	55
BP	GO:0051222	positive regulation of protein transport	62/2372	317/29008	9.67994e-11	3.08755e-09	1.60338e-09	27061/109689/12289/80885/16971/319613/22088/11502/22318/16480/11514/18708/20186/19225/14609/13830/15444/55948/223864/14360/70456/56398/74117/20677/16452/12534/12361/22044/52163/380714/12297/28185/68151/230908/109552/56637/19259/19042/19164/83433/67738/18640/15251/76303/16573/14456/22320/12215/18247/12520/11820/19122/22771/66259/26413/11735/268860/12569/74205/14645/18111/16000	62
BP	GO:0071900	regulation of protein serine/threonine kinase activity	66/2372	349/29008	1.10797e-10	3.51579e-09	1.82577e-09	22223/26457/19130/11789/19099/69601/75547/20963/192231/16332/26365/104443/238161/22088/242202/11450/11502/19735/14081/69131/70097/74769/66214/24136/26404/108099/19211/14367/26401/55948/15242/66513/12575/21929/81877/52163/18768/217303/56637/74370/19052/18712/26412/19259/19164/67043/26408/12576/71718/20617/11461/12978/11555/19252/13132/11816/14254/18596/11820/26395/12484/11819/12444/16000/11606/171…	66
BP	GO:0019233	sensory perception of pain	38/2372	147/29008	1.13804e-10	3.59271e-09	1.86571e-09	18619/22223/12287/56717/56351/12801/11553/64292/108069/23859/18053/11438/60531/18390/21336/270190/19225/58226/20264/14360/18387/12297/67888/18389/77125/13040/11555/20315/12424/14816/68585/14812/26413/14810/16592/13618/17967/11826	38
BP	GO:0050920	regulation of chemotaxis	50/2372	229/29008	1.1453e-10	3.59718e-09	1.86804e-09	17524/59025/13043/20346/11603/18846/16159/105722/14268/20355/268902/18081/20358/20360/20563/20348/218877/68050/12182/269878/12168/19242/23892/105689/83433/20350/18750/16149/11629/70839/13051/19141/12978/19252/14456/15507/20315/18596/17965/71660/20254/11820/26413/73710/27226/57266/13609/17242/69453/18595	50
BP	GO:0051098	regulation of binding	72/2372	397/29008	1.17453e-10	3.67027e-09	1.90599e-09	15958/109689/207259/229906/16971/20878/15184/22218/23893/11450/12028/17927/11603/208727/15214/104346/12741/22370/13848/59022/13017/18715/223864/54409/18508/55944/170822/11352/232560/74117/12575/16452/67839/52163/59036/109552/56637/19052/13542/209354/19164/14958/16364/13063/15388/11490/67238/12313/12010/11461/64138/21812/16476/11555/13132/11816/15901/11820/11804/18102/16765/67025/20666/18028/12933…	72
BP	GO:0048608	reproductive structure development	82/2372	480/29008	1.36334e-10	4.23876e-09	2.20121e-09	107515/20733/11789/20613/67971/109689/16323/13819/20346/76457/14620/12028/207165/20104/56213/20732/14766/15214/19247/20473/22421/14784/240725/20720/72780/19225/20850/14238/14609/12050/19211/140498/14367/73296/57264/20687/101476/11576/16869/18129/16410/21923/15395/12316/14179/103468/12168/13813/11797/21386/327826/19242/22329/263876/12576/71175/15251/75605/18667/21812/16477/12702/12606/12608/13030/…	82
BP	GO:0048814	regulation of dendrite morphogenesis	29/2372	93/29008	1.42394e-10	4.40315e-09	2.28658e-09	19699/217692/16975/53872/20393/13169/13844/331461/237868/20955/19283/94253/54633/18472/232560/74117/12361/29819/56637/66713/76484/15901/19266/12323/14810/12704/665113/56320/17118	29
BP	GO:0030308	negative regulation of cell growth	46/2372	202/29008	1.43052e-10	4.40315e-09	2.28658e-09	56632/69601/16323/13841/20346/67155/19735/18846/98402/20355/20720/20358/14609/20360/20378/20563/20348/170742/74132/218877/232560/74117/12575/74116/14706/28185/12168/13663/23892/17906/12576/20350/11490/17136/12955/13132/69550/19736/68585/12696/14025/12569/17751/11302/11606/21960	46
BP	GO:0034248	regulation of cellular amide metabolic process	78/2372	448/29008	1.52409e-10	4.66781e-09	2.42402e-09	56632/56717/270086/212167/18212/53872/238161/110954/225929/57746/13629/72416/19735/67843/13636/80913/236900/19941/13209/17347/20186/16589/231207/230861/19878/16011/217331/72587/116905/217869/229096/237400/14151/52469/55944/232560/20677/12193/20218/230908/56055/233489/66446/207181/78913/14433/15388/58988/18750/12227/20617/18458/11803/56040/67671/76846/15979/22695/22121/20091/11816/56177/104001/118…	78
BP	GO:0006469	negative regulation of protein kinase activity	46/2372	203/29008	1.7047e-10	5.19219e-09	2.69633e-09	22223/105352/11789/19099/69601/19733/192231/16332/26365/97998/22088/11450/19735/13844/230126/83945/66959/74769/19277/108099/19211/15242/13492/56398/12575/21929/320472/18768/217303/56637/13542/13835/19259/19164/12576/18750/11461/19252/11816/15507/19263/18546/66259/23882/11819/11606	46
BP	GO:1903362	regulation of cellular protein catabolic process	52/2372	246/29008	1.71218e-10	5.19219e-09	2.69633e-09	56085/12995/69601/19733/27061/59025/18550/16971/20878/22218/66245/26420/13636/108143/20610/66193/14238/329795/19211/68833/239739/56371/94190/67269/21929/59036/20115/56637/13542/11983/19164/83433/68098/77125/28075/16792/13132/13032/11816/65019/12520/22215/15519/22187/170930/224997/67025/12759/12306/14775/56312/64383	52
BP	GO:0035725	sodium ion transmembrane transport	38/2372	149/29008	1.7466e-10	5.27062e-09	2.73706e-09	192113/54403/98660/11603/331004/69847/105722/214111/94253/13830/236794/20264/330953/56398/399548/26941/20278/103098/15168/22598/14167/16573/241118/11419/21366/18301/11932/11931/232975/11928/11735/243616/232333/14664/56188/59095/14412/102680	38
BP	GO:1902600	proton transmembrane transport	30/2372	100/29008	2.00662e-10	6.02573e-09	3.12919e-09	72961/17918/56632/192113/98660/66592/22227/76252/236794/212933/223864/56398/26941/11951/17992/237987/57423/11958/71679/11957/232975/114143/66237/11928/11964/94229/11739/67126/27425/11974	30
BP	GO:0050773	regulation of dendrite development	36/2372	137/29008	2.11816e-10	6.32981e-09	3.2871e-09	19699/217692/69601/18212/16975/53872/20393/13169/270120/13844/331461/237868/11682/20955/19283/94253/54633/18472/71900/232560/74117/12361/29819/56637/19242/66713/76484/15901/19266/12323/14810/14025/12704/665113/56320/17118	36
BP	GO:0021872	forebrain generation of neurons	23/2372	62/29008	2.27474e-10	6.76487e-09	3.51303e-09	19130/13193/16323/20346/18846/15208/213326/70762/18420/13392/18508/13390/12316/14179/14472/68169/67263/12010/12978/22187/58208/22272/94229	23
BP	GO:0048732	gland development	81/2372	477/29008	2.37841e-10	7.03918e-09	3.65548e-09	19130/12921/11789/21672/20878/57764/26365/20346/12028/20473/240725/20720/13712/16011/15439/20850/14609/20378/19211/20563/18420/15242/20348/20687/16468/20292/18508/78908/18129/109900/16452/21923/21929/110157/110829/26941/17120/14179/68151/14055/21386/327826/21385/19164/19242/12576/15251/51938/75605/18667/17069/21812/16658/16476/12606/12608/18596/17263/22215/19156/68585/26395/18102/26413/18514/1768…	81
BP	GO:0042692	muscle cell differentiation	75/2372	428/29008	2.52365e-10	7.43331e-09	3.86015e-09	22223/19130/56717/75547/13549/23794/107831/12632/67220/232174/15184/11549/238161/67155/19735/435391/13007/17927/208727/15214/20866/18018/72949/50501/18209/16011/73739/18081/13388/13163/54409/12345/74116/13433/52163/259300/28185/216850/79221/50875/12168/13831/56637/21386/327826/21385/69807/23892/17906/78321/13052/11477/12508/19241/231633/20315/13805/18596/19736/12520/227325/15081/17260/56808/15078…	75
BP	GO:0030111	regulation of Wnt signaling pathway	61/2372	317/29008	2.70562e-10	7.93134e-09	4.11878e-09	330096/107515/74499/11789/12995/69601/11865/93687/80707/16971/329252/213326/21886/67122/320343/20473/240725/72780/19277/24136/73739/20378/15242/103236/54198/14160/64297/11352/232560/20677/21929/12316/26941/59036/68151/214105/56637/84092/56505/19042/19164/17191/56811/19273/207181/58198/23892/228357/56612/20042/13132/11816/70495/11820/15182/67916/14184/17242/76281/72043/20665	61
BP	GO:0110053	regulation of actin filament organization	56/2372	279/29008	2.7857e-10	8.12738e-09	4.22059e-09	50918/56717/218397/213556/245857/67771/12632/27385/13043/13169/56716/16885/63985/18708/66214/21336/69710/19878/14784/21872/80880/260409/108686/20563/114229/26401/223864/12345/50884/74117/76884/23897/54418/320472/50875/18693/13835/66713/19241/18643/11867/21812/15901/69524/20742/19736/18645/19240/16765/13609/30794/20194/11853/227753/20971/56320	56
BP	GO:1904951	positive regulation of establishment of protein localization	63/2372	333/29008	2.86611e-10	8.32253e-09	4.32193e-09	27061/109689/12289/80885/16971/319613/22088/11502/22318/16480/11514/18708/20186/19225/14609/13830/15444/55948/223864/14360/70456/56398/74117/20677/225523/16452/12534/12361/22044/52163/380714/12297/28185/68151/230908/109552/56637/19259/19042/19164/83433/67738/18640/15251/76303/16573/14456/22320/12215/18247/12520/11820/19122/22771/66259/26413/11735/268860/12569/74205/14645/18111/16000	63
BP	GO:0043542	endothelial cell migration	48/2372	221/29008	3.23498e-10	9.34955e-09	4.85527e-09	19130/69601/73230/107831/15184/26365/26397/70097/13636/16480/15370/74769/66214/22421/101401/19878/19225/18803/20850/13846/19211/20563/23797/16410/79221/12168/23892/11602/15251/18750/19141/21812/14824/11852/11816/12215/15507/20692/17260/67916/14645/11745/14775/11819/16000/11606/13179/16002	48
BP	GO:0060070	canonical Wnt signaling pathway	59/2372	303/29008	3.2682e-10	9.40143e-09	4.88221e-09	330096/107515/74499/11789/69601/11865/93687/213326/21886/67122/320343/22421/72780/19277/72135/24136/73739/20378/19211/14367/15242/22289/103236/14160/64297/232560/20677/12316/17342/26941/59036/68151/56637/13542/84092/56505/19042/19164/53627/56811/19273/207181/23892/216795/228357/56612/20042/13132/11816/70495/11820/15182/67916/14184/13618/17242/22420/72043/20665	59
BP	GO:0035640	exploration behavior	17/2372	35/29008	3.35243e-10	9.59888e-09	4.98475e-09	18619/12921/98660/11438/14402/11352/14415/19259/12661/210274/14824/11816/22215/268860/268890/94229/21960	17
BP	GO:0007416	synapse assembly	44/2372	193/29008	3.43048e-10	9.77688e-09	5.07718e-09	19699/217692/18212/14712/107831/13841/67703/13169/13844/331461/11603/99633/14402/330222/18708/319387/21826/22421/270190/225872/19211/14367/433485/74117/229715/29819/56637/13542/210274/18750/228357/20617/19266/26875/14394/65945/11820/17260/20320/18191/234267/14810/14432/245537	44
BP	GO:0042886	amide transport	64/2372	343/29008	3.75779e-10	1.06604e-08	5.53598e-09	26457/17918/12921/12801/11865/109689/18575/12289/16971/319613/50765/11481/11514/20186/19247/11303/97086/14609/107221/20912/18508/15107/52793/70456/93691/20677/16452/12361/22044/110157/380714/26941/66461/230908/13371/109552/74370/18693/18640/15251/76303/16573/59090/12349/58869/16149/18830/18671/26357/20509/54525/12652/26875/12876/19156/66259/13839/268860/14645/26570/18111/56615/11826/56356	64
BP	GO:0006936	muscle contraction	60/2372	312/29008	3.87841e-10	1.09521e-08	5.68746e-09	50769/56717/243547/11553/12289/13043/13511/22218/11549/26397/238161/242202/98660/19735/11603/208727/16480/15370/21336/56543/18436/50501/19878/240725/19225/58226/12723/20264/330953/11435/407785/399548/50875/109552/21386/21385/17906/18750/12313/11555/14254/17904/109624/16523/11674/12652/11931/232975/67972/12314/26395/11928/12296/268860/13618/56188/227753/56320/11606/72043	60
BP	GO:0051348	negative regulation of transferase activity	53/2372	259/29008	3.99603e-10	1.11962e-08	5.81427e-09	22223/105352/11789/19099/69601/19733/192231/16332/26365/97998/22088/11450/19735/13844/230126/16885/83945/66959/74769/19277/108099/19211/15242/13492/56398/12575/21929/320472/18768/217303/20115/56637/13542/13835/216505/19259/19164/12576/18750/59090/11461/22695/19252/11816/15507/19263/65019/18546/66259/67025/23882/11819/11606	53
BP	GO:1902105	regulation of leukocyte differentiation	61/2372	320/29008	4.00126e-10	1.11962e-08	5.81427e-09	11789/56717/21672/57765/20963/232174/70673/21946/26365/11450/230126/18708/67122/14281/252838/16159/16186/20850/18081/97086/14159/99375/12262/59009/18129/20677/23897/12193/320940/17342/56637/20663/242100/216984/66494/16197/83433/18750/12349/16149/14960/22177/12978/74048/16658/16476/20302/12608/14456/65963/13024/15507/15519/18102/14683/12484/14184/17242/19659/66058/12192	61
BP	GO:0007264	small GTPase mediated signal transduction	74/2372	425/29008	4.46587e-10	1.24398e-08	6.46003e-09	19699/268480/217692/69601/330171/109689/75547/19342/11549/13169/18053/13844/380711/83945/14766/21858/74769/23881/12663/69632/19878/14784/18802/114713/11303/74018/260409/108686/19414/20563/75104/223864/50884/94190/18129/16410/56349/11352/56392/243621/319642/12549/13433/19157/57912/84092/74206/241694/20663/215449/213498/216724/76484/210293/54153/72729/233877/11857/11629/16476/11852/11816/18596/2026…	74
BP	GO:0045927	positive regulation of growth	61/2372	321/29008	4.55198e-10	1.25987e-08	6.54256e-09	50769/19130/56717/12995/20980/13193/16971/20393/238161/13169/17927/16885/11603/15214/14268/20850/18472/13388/55948/70556/12534/71955/12561/14179/269878/12168/11951/81904/56637/74370/240442/18712/21385/69807/233489/71175/13057/21812/11555/11816/20315/12520/20983/20979/68585/15081/17260/12891/26413/52906/14025/56808/15078/17755/13690/56320/17967/16000/11739/11606/16002	61
BP	GO:0001503	ossification	73/2372	417/29008	4.56385e-10	1.25987e-08	6.54256e-09	17936/107515/74499/234356/114584/11789/19094/13877/16009/233651/80707/231225/16332/12622/15184/11481/16478/16449/208727/71584/18018/19247/21336/80752/105722/15903/19225/17937/16011/14609/107221/20687/14588/20472/12667/12168/56637/107587/19242/73016/23892/64075/71175/15251/11477/228357/67671/231633/16477/11555/12606/12608/15901/17313/68713/66141/15081/67972/17260/26413/13207/18514/14683/15078/2066…	73
BP	GO:0010594	regulation of endothelial cell migration	41/2372	174/29008	4.69192e-10	1.28944e-08	6.69613e-09	19130/69601/73230/107831/15184/26365/26397/70097/13636/16480/74769/66214/22421/101401/19878/19225/18803/20850/20563/23797/79221/12168/11602/15251/18750/19141/14824/11852/11816/12215/15507/20692/17260/67916/14645/11745/11819/16000/11606/13179/16002	41
BP	GO:0071692	protein localization to extracellular region	71/2372	401/29008	4.72698e-10	1.2933e-08	6.71618e-09	17918/224109/12801/11865/109689/18575/12289/80885/16971/319613/12622/69908/11481/11502/18390/11514/20186/19247/16159/11303/18803/97086/14609/18472/20912/15107/52793/70456/93691/20677/16452/12361/22044/110157/338320/380714/66461/68151/230908/109552/74370/18457/18693/53627/215445/83433/67738/18640/15251/76303/16573/59090/11816/22320/12215/17965/54525/12652/26875/20983/19156/19339/66259/13839/52906/…	71
BP	GO:0001655	urogenital system development	69/2372	385/29008	4.83716e-10	1.31759e-08	6.84232e-09	107515/11789/73230/233651/12622/15184/13841/241035/67703/12359/11481/11450/12028/13844/16449/15208/14537/69847/12879/240725/15903/268902/19277/72135/20850/329795/19211/13388/20563/14160/16869/18129/20472/56198/20677/109674/21923/407785/14179/103468/107587/327826/19126/18504/58198/23892/12576/269152/11477/228357/21812/18596/22215/19156/17260/52906/18514/12484/70350/13618/15904/22420/11826/16000/11…	69
BP	GO:0009060	aerobic respiration	39/2372	161/29008	5.21931e-10	1.41542e-08	7.35035e-09	56451/20916/66925/12176/225887/12359/68197/66592/227197/72900/67264/70556/170718/12534/20463/407785/15929/66414/13063/15251/57423/20617/11958/71679/78330/11957/84682/17449/103172/12867/12857/12861/66152/12859/22272/12866/56312/67126/66576	39
BP	GO:0042982	amyloid precursor protein metabolic process	25/2372	75/29008	5.36613e-10	1.44885e-08	7.52398e-09	212167/18212/13548/56175/11502/13636/18196/19878/14252/16431/19164/233489/15979/11816/56177/104001/11820/20168/68585/19122/64294/16432/15114/12759/16000	25
BP	GO:0032103	positive regulation of response to external stimulus	74/2372	427/29008	5.55017e-10	1.492e-08	7.74805e-09	12801/16971/20963/192231/13043/15510/17084/13202/242202/70097/16956/80913/18390/20955/16159/105722/14268/54633/19225/20850/18081/20563/64297/68050/16452/28185/269878/12168/19242/83433/18784/18750/70428/109648/20617/77125/16149/14127/22177/11629/13040/13057/70839/13051/19141/12978/14131/14824/20302/12606/12608/13032/14456/22320/15507/20315/20085/18596/71660/12520/20254/11820/68585/15519/26413/7151…	74
BP	GO:0050771	negative regulation of axonogenesis	24/2372	70/29008	6.13582e-10	1.64227e-08	8.52837e-09	13841/20346/13844/18846/20355/20358/20360/19211/20563/20348/74132/218877/74117/19164/20350/228357/17136/17196/68585/14025/12569/17751/11302/21960	24
BP	GO:0007015	actin filament organization	77/2372	453/29008	6.27635e-10	1.67261e-08	8.68593e-09	17918/19130/50918/56717/218397/213556/109689/245857/67771/12632/27385/13043/16332/13169/56716/16885/63985/71584/18708/66214/21336/69710/19878/14784/21872/80880/260409/108686/73296/20563/114229/26401/223864/12345/20292/50884/54132/11352/74117/19201/76884/23897/54418/320472/50875/18693/13835/66713/22041/77767/233877/11629/19241/18643/11867/21812/16419/11852/15901/69524/20742/109624/19736/18645/1735…	77
BP	GO:1901215	negative regulation of neuron death	52/2372	255/29008	6.63296e-10	1.76002e-08	9.13988e-09	12921/21672/109689/18212/16971/15510/66208/12028/18053/14402/19283/226781/26404/212933/18039/14360/13390/16452/15505/14179/56637/68169/211329/19164/12661/15251/12227/109648/20617/17136/13051/19141/14824/16476/12608/11816/12490/12652/104069/20910/72393/11820/17260/18546/13807/14810/17751/17748/17242/26570/16000/11606	52
BP	GO:0050821	protein stabilization	43/2372	190/29008	6.91205e-10	1.82621e-08	9.48358e-09	338467/56351/15510/22218/69747/13636/108143/83945/18708/14252/19211/68833/18715/50884/170822/56398/20677/22404/20115/66868/13542/18712/233824/14433/71718/12955/16149/22177/18643/14824/65019/11932/20910/11931/68585/15519/18645/67025/67916/12759/17751/16000/16783	43
BP	GO:0045785	positive regulation of cell adhesion	79/2372	471/29008	7.15943e-10	1.88171e-08	9.77179e-09	11789/50918/26887/20963/15510/26365/16825/16403/11502/230126/54519/83945/16480/66959/14766/19247/16159/14268/22370/13848/16852/14252/21872/16186/16008/228564/20850/18081/13846/60533/14115/16410/56349/20677/16452/110829/12667/83436/15505/56637/68169/13835/19242/19273/22329/16197/269152/64075/18750/109648/18606/16149/14961/14960/14969/11629/12010/70839/74048/13132/20315/94214/12520/12512/15519/1173…	79
BP	GO:0033673	negative regulation of kinase activity	48/2372	226/29008	7.18325e-10	1.88171e-08	9.77179e-09	22223/105352/11789/19099/69601/19733/192231/16332/26365/97998/22088/11450/19735/13844/230126/83945/66959/74769/19277/108099/19211/15242/13492/56398/12575/21929/320472/18768/217303/56637/13542/13835/216505/19259/19164/12576/18750/59090/11461/19252/11816/15507/19263/18546/66259/23882/11819/11606	48
BP	GO:0140029	exocytic process	28/2372	93/29008	7.28555e-10	1.90042e-08	9.86896e-09	14809/20980/20963/69908/22318/20955/18436/64051/238988/13017/20912/20619/76787/111173/217303/18457/19164/20617/14127/22320/54525/26875/20979/20910/20614/19339/17957/17967	28
BP	GO:0021766	hippocampus development	25/2372	76/29008	7.37745e-10	1.91627e-08	9.95129e-09	19699/19130/13193/11922/16975/67703/18846/11682/70762/24136/18472/19211/13392/13390/56637/22594/12227/12978/13839/12569/15182/12032/22272/15904/17242	25
BP	GO:0045637	regulation of myeloid cell differentiation	47/2372	219/29008	7.49159e-10	1.93774e-08	1.00628e-08	11789/56717/74443/21832/16323/70673/26365/16825/11450/98366/16449/241764/18708/14281/66193/20850/18081/97086/14159/99375/13388/12262/18129/17536/23897/17342/56637/216984/83433/15251/18750/12349/16149/22177/12010/12978/16658/16476/20302/22695/12608/17260/18102/14683/14184/19659/12192	47
BP	GO:0051592	response to calcium ion	34/2372	130/29008	7.62699e-10	1.96451e-08	1.02018e-08	20980/18575/12497/64177/56737/11502/16478/11514/20866/14281/66871/15444/18013/54524/80976/74020/54526/54153/14282/12313/19141/16477/16476/54525/20983/20979/11820/12314/17260/12891/233908/102278/29876/67860	34
BP	GO:0032271	regulation of protein polymerization	49/2372	234/29008	7.97872e-10	2.04654e-08	1.06278e-08	11789/50918/56717/218397/67971/13548/245857/67771/27385/13043/20393/13169/56716/63985/83679/170835/14784/80880/260409/14159/20563/26401/12345/50884/74117/76884/23897/54418/50875/18693/66713/12576/20617/22153/105439/19241/18643/11867/69524/20742/15519/18645/19240/16765/20257/17755/277468/227753/56320	49
BP	GO:1903131	mononuclear cell differentiation	81/2372	489/29008	8.03721e-10	2.05299e-08	1.06613e-08	11789/56717/18771/21672/57765/73902/20963/232174/21946/15184/16420/381812/52683/12028/230126/20104/83945/18708/67122/18018/252838/16159/16852/16186/20850/18782/20185/14159/13388/14367/59009/15242/20687/18129/101142/11352/20677/53314/20230/12193/21929/320940/79221/16431/74481/13813/20663/242100/19164/16364/66494/16197/210293/83433/16149/14961/14960/14127/16792/12010/74048/16658/15900/16476/12608/1…	81
BP	GO:0050432	catecholamine secretion	24/2372	71/29008	8.55225e-10	2.17382e-08	1.12888e-08	17918/12921/66925/12801/20980/11438/54524/15551/18387/80976/54526/20617/17069/70839/20315/54525/12652/20983/20979/68585/19339/18546/268860/11606	24
BP	GO:0070372	regulation of ERK1 and ERK2 cascade	61/2372	326/29008	8.58086e-10	2.17382e-08	1.12888e-08	69601/56089/73230/109689/21832/16971/20963/26365/11549/13841/241035/75590/11450/435391/13844/66959/224619/18390/19247/14268/270190/226781/12778/20358/26404/107221/19211/20292/18129/11352/26941/14179/20303/327826/215449/83433/18784/18750/109648/16149/12978/16476/20302/19252/13132/14456/11816/20315/18596/11820/234593/26395/66259/20320/18217/14184/17751/29811/21859/16000/18595	61
BP	GO:0098742	cell-cell adhesion via plasma-membrane adhesion molecules	46/2372	213/29008	9.12212e-10	2.29409e-08	1.19133e-08	170677/18526/107934/50918/11658/233651/13511/26365/84004/67703/11450/270120/93879/331461/330222/74769/319387/16852/241201/268902/12939/12943/229715/72040/21929/12561/241324/219257/93724/114873/23836/22329/13052/11477/17136/17196/12215/69524/545370/19266/80883/65945/13602/20320/12484/13723	46
BP	GO:0051937	catecholamine transport	27/2372	88/29008	9.13014e-10	2.29409e-08	1.19133e-08	17918/12921/66925/12801/20980/69908/11438/54524/15551/18387/80976/20519/54526/20617/17069/11461/70839/20315/54525/12652/20983/20979/68585/19339/18546/268860/11606	27
BP	GO:0006865	amino acid transport	39/2372	164/29008	9.28718e-10	2.32406e-08	1.2069e-08	72961/18212/234967/19735/98256/64051/14609/22044/15551/26941/30805/20513/103098/20512/19164/22598/20617/21366/20539/19736/12424/14816/20983/20910/54208/12934/14812/268860/20511/232333/53896/76257/14664/94282/67760/26570/11606/14412/102680	39
BP	GO:0048660	regulation of smooth muscle cell proliferation	41/2372	178/29008	9.75214e-10	2.43053e-08	1.26219e-08	56717/16009/11450/208727/15208/18708/21336/16159/18160/19225/16011/19211/57264/12797/12575/16452/21929/13433/15551/12168/14679/56637/327826/12576/15251/18750/11629/13057/16476/11816/14254/19737/18596/234593/17260/13609/29811/18295/11815/16000/11606	41
BP	GO:0048639	positive regulation of developmental growth	47/2372	221/29008	1.02783e-09	2.55133e-08	1.32492e-08	50769/19130/56717/20980/13193/16971/238161/13169/17927/16885/11603/15214/14268/20850/18472/13388/12534/71955/12561/14179/269878/12168/11951/81904/56637/18712/21385/233489/71175/11555/11816/20315/20983/20979/68585/17260/12891/26413/14025/56808/17755/56320/17967/16000/11739/11606/16002	47
BP	GO:0001666	response to hypoxia	46/2372	214/29008	1.07096e-09	2.64773e-08	1.37498e-08	56085/12921/56717/66925/15369/12176/13819/12359/11438/236900/74769/66214/101543/231207/19878/11656/19211/12946/14284/54418/110157/68169/11797/21823/15251/12177/12955/14688/11555/14254/12490/13805/20657/11931/68585/26395/14812/268860/17684/12484/17751/16526/12192/11826/18791/64383	46
BP	GO:0046887	positive regulation of hormone secretion	39/2372	165/29008	1.12113e-09	2.76067e-08	1.43363e-08	109689/12289/80885/16971/319613/50765/14427/11514/20186/19247/21336/20955/14609/107221/114229/57264/18508/70456/20677/16452/12361/22044/380714/230908/109552/18640/15251/68039/76303/16573/58869/13132/22320/20614/66259/268860/20666/14645/18111	39
BP	GO:0048708	astrocyte differentiation	26/2372	83/29008	1.12749e-09	2.76527e-08	1.43602e-08	16971/15208/19247/20720/13388/18508/11352/74117/19164/12259/83433/18823/17136/70747/14824/15979/11820/26395/26413/67916/171469/14184/17751/15904/11606/20681	26
BP	GO:0006119	oxidative phosphorylation	31/2372	113/29008	1.18536e-09	2.89565e-08	1.50373e-08	66925/225887/68197/66592/227197/72900/67264/70556/12534/20463/407785/66414/13063/57423/20617/11958/71679/78330/11957/84682/103172/12867/12857/12861/66152/12859/22272/12866/56312/67126/66576	31
BP	GO:0046777	protein autophosphorylation	49/2372	237/29008	1.25543e-09	3.03151e-08	1.57428e-08	102626/56717/12995/13549/18212/13548/20963/13841/98267/11450/69131/17347/16589/11682/270190/13842/22612/26404/14159/13846/21848/26401/18715/103236/14360/56398/12750/14773/16452/71099/56637/19052/13835/18712/23892/18750/12978/21812/16476/14254/13805/18596/15481/12323/665113/16210/14184/11302/18595	49
BP	GO:0071241	cellular response to inorganic substance	49/2372	237/29008	1.25543e-09	3.03151e-08	1.57428e-08	20980/12622/22218/12176/50765/26420/23859/16478/14402/11514/14281/14268/53945/226781/66871/15444/13163/18013/54524/80976/74020/54526/12576/54153/14282/20617/22041/12010/19141/16477/16476/12606/54525/20983/20979/19122/17260/12891/26413/233908/11735/102278/15382/17751/17750/17748/29876/227753/11826	49
BP	GO:0045333	cellular respiration	46/2372	215/29008	1.25574e-09	3.03151e-08	1.57428e-08	56451/20916/66925/50776/70673/12176/225887/12359/68197/12028/66592/227197/72170/72900/67264/70556/170718/12534/20463/407785/15929/20512/66494/66414/13063/15251/57423/20617/11958/71679/78330/11957/84682/17449/52637/103172/12867/12857/12861/66152/12859/22272/12866/56312/67126/66576	46
BP	GO:0002683	negative regulation of immune system process	77/2372	460/29008	1.28739e-09	3.09577e-08	1.60765e-08	105352/246746/21672/57765/12801/56496/70673/21946/74136/26365/69769/242202/11450/83945/56213/18708/67122/20850/26390/18782/60533/99375/229096/12262/20563/109934/12946/77772/278180/21929/17120/12514/217303/242100/16197/23892/83433/268857/100340/12493/109648/77125/16149/14961/14960/14127/22177/16792/13051/74048/16658/14824/19252/12608/16988/69550/65963/15507/20315/224792/20085/17965/19122/18102/206…	77
BP	GO:1902905	positive regulation of supramolecular fiber organization	45/2372	208/29008	1.30325e-09	3.1144e-08	1.61733e-08	19130/11789/56717/234407/67771/12632/27385/13043/56716/16885/63985/83679/66214/21336/19878/14784/260409/108686/14159/114229/26401/223864/50884/74117/54418/320472/18693/13835/19164/66713/12576/105439/18643/11867/21812/15901/11820/18645/20257/17755/30794/20194/11853/227753/20971	45
BP	GO:0014046	dopamine secretion	18/2372	42/29008	1.31032e-09	3.1144e-08	1.61733e-08	17918/12801/20980/11438/54524/15551/18387/80976/54526/20617/20315/54525/20983/20979/68585/19339/18546/268860	18
BP	GO:0014059	regulation of dopamine secretion	18/2372	42/29008	1.31032e-09	3.1144e-08	1.61733e-08	17918/12801/20980/11438/54524/15551/18387/80976/54526/20617/20315/54525/20983/20979/68585/19339/18546/268860	18
BP	GO:0060562	epithelial tube morphogenesis	69/2372	394/29008	1.33576e-09	3.16267e-08	1.64239e-08	107515/20733/233651/15184/21389/13841/241035/20732/15208/67122/18018/69847/19878/24136/14609/329795/13388/330409/20563/15242/22289/20292/50884/14160/16869/18129/11352/20472/20677/21923/14179/269878/20115/14472/13542/21386/21385/19164/18504/58198/23892/269152/15251/11477/51938/75605/18667/18643/64138/11852/12215/14254/20315/13805/17313/17260/52906/18514/17684/20666/17242/29876/16911/22420/20971/16…	69
BP	GO:0098656	anion transmembrane transport	43/2372	194/29008	1.37153e-09	3.23492e-08	1.67991e-08	26457/56717/103775/217593/107723/212989/320091/19735/67283/14402/228875/105722/67863/12723/70456/55961/20513/20512/19164/55951/83704/18750/18671/20539/19736/20509/14816/57138/20515/14394/54208/19122/22333/20511/232333/14664/56188/13723/26570/11739/11606/14412/102680	43
BP	GO:0003158	endothelium development	34/2372	133/29008	1.46102e-09	3.43284e-08	1.78269e-08	381823/19130/50918/228852/12226/26365/11481/16449/15214/12741/53945/50501/19878/21872/13388/223864/216850/12168/74144/215449/71355/67888/11477/219181/73940/21812/11852/12215/15901/13618/29876/14775/11819/11606	34
BP	GO:0008088	axo-dendritic transport	26/2372	84/29008	1.50639e-09	3.52599e-08	1.83106e-08	22223/17918/319613/80718/16594/17760/23859/56444/14252/18472/55946/18039/67269/29819/16593/18457/17828/15251/16573/235180/15507/11820/15481/68566/71514/15114	26
BP	GO:0048511	rhythmic process	58/2372	307/29008	1.51997e-09	3.5443e-08	1.84057e-08	107515/19130/56717/12995/11865/109689/18212/13548/27385/16323/246313/57746/26420/18053/14402/20473/50501/19878/15903/66108/20850/20185/99375/19211/26414/57264/101476/11576/12534/21969/381413/382543/230908/56637/20591/19242/105689/18389/75605/18667/18606/19215/15901/22215/14812/19047/13207/14810/71514/12569/15182/15904/232087/17242/16000/11606/18595/245537	58
BP	GO:0060491	regulation of cell projection assembly	44/2372	202/29008	1.58196e-09	3.67492e-08	1.90841e-08	104943/11789/56717/231225/13043/216846/13844/11603/208727/18483/18708/69710/54633/260409/108686/329795/68743/20563/12345/50884/74117/225523/67046/68050/29819/234776/22335/66713/106633/54670/235072/18643/70839/21812/66610/56455/18645/234267/319974/15114/14432/22240/56320/11826	44
BP	GO:0048562	embryonic organ morphogenesis	61/2372	332/29008	1.79426e-09	4.14506e-08	2.15255e-08	50769/19130/15373/15430/11694/332309/21389/13844/13636/20473/14238/58250/14609/20378/13388/50530/14367/20687/22289/50884/13392/18508/16869/18129/109934/20472/22658/110796/26941/241324/14179/269878/14472/13542/107587/21386/327826/114873/21385/19164/18504/17828/71175/21823/15251/106633/216795/11477/51938/67671/21812/16658/13805/17260/26413/52906/14683/17684/20666/14623/18595	61
BP	GO:0032886	regulation of microtubule-based process	52/2372	262/29008	1.79781e-09	4.14506e-08	2.15255e-08	11789/19733/18571/13548/246103/383491/54375/20393/54141/241035/100048534/17760/67064/11603/83679/170835/21336/19878/244329/14159/18472/329795/12345/14894/73420/208158/56471/52004/225523/68942/13411/15505/105833/56637/74335/12576/17475/51938/20617/22153/105439/235180/20262/68566/15114/16765/20257/17755/12569/277468/68041/16783	52
BP	GO:0050433	regulation of catecholamine secretion	23/2372	68/29008	1.88723e-09	4.33499e-08	2.25118e-08	17918/12921/66925/12801/20980/11438/54524/15551/18387/80976/54526/20617/70839/20315/54525/12652/20983/20979/68585/19339/18546/268860/11606	23
BP	GO:0090257	regulation of muscle system process	51/2372	255/29008	1.94896e-09	4.46016e-08	2.31618e-08	56717/11553/13043/13511/22218/11549/238161/242202/98660/19735/18585/11603/208727/16480/15370/18018/21336/18436/50501/19878/19225/58226/30937/16011/16468/20264/330953/74116/28185/109552/56637/18750/12313/11629/11555/14254/109624/19736/12652/11931/67972/12314/17260/26395/11928/268860/56188/56320/16000/11739/11606	51
BP	GO:0050900	leukocyte migration	66/2372	373/29008	1.96637e-09	4.48333e-08	2.32822e-08	57765/17524/26887/20963/16403/70208/21336/14537/16159/105722/19277/216892/18081/20563/20292/109934/68050/67374/12182/217303/12771/171486/20303/19242/22329/23892/83433/13052/18750/77125/16149/14127/11629/70839/20345/13051/19141/12978/14131/20302/19252/22121/56744/14456/12215/14254/20315/12490/20085/17965/71660/12520/12652/20254/11820/68585/26413/12484/27226/57266/13609/13618/12527/17242/11815/69453	66
BP	GO:0052548	regulation of endopeptidase activity	64/2372	357/29008	2.01159e-09	4.5695e-08	2.37297e-08	12366/12995/27061/109689/18550/20963/15510/13841/12028/26420/18053/20713/13636/83945/15370/21858/20745/18436/19878/22370/20720/19225/59009/55948/239739/16644/12380/14360/76884/16452/241324/19052/233489/18504/66494/26408/14433/13063/216795/20617/12955/17196/19823/16913/16792/13033/19141/74048/14456/12424/11820/54208/30052/14812/14810/17751/14066/12406/14775/227753/21859/11826/16000/11606	64
BP	GO:0006874	cellular calcium ion homeostasis	80/2372	490/29008	2.02852e-09	4.59102e-08	2.38414e-08	17918/12921/56089/19733/56491/27061/27967/64177/16971/12176/11549/14427/241035/238161/98660/12028/66592/18390/11514/74769/20866/21336/108837/18436/214111/64051/12778/18803/14609/76757/107221/12308/59289/320360/16644/14360/16410/11352/15212/16452/12297/214189/109552/12771/19164/18389/68039/18750/20617/12313/14688/23833/13057/13051/20302/11555/11816/268878/12652/14816/11931/65945/11820/19122/67972/…	80
BP	GO:0010770	positive regulation of cell morphogenesis involved in differentiation	29/2372	103/29008	2.08203e-09	4.69487e-08	2.43807e-08	19699/50918/16975/53872/20393/13169/26420/13844/331461/20955/18472/56349/232560/74117/12361/110829/29819/66713/18606/13132/19266/12323/665113/17242/20194/56320/225341/29873/17118	29
BP	GO:0061138	morphogenesis of a branching epithelium	47/2372	226/29008	2.21902e-09	4.98552e-08	2.589e-08	107515/19130/20733/233651/57764/241035/20346/20732/67122/18018/14784/240725/72780/329795/14367/20563/15242/20348/20292/16869/20472/21923/14179/14472/21386/327826/18504/58198/23892/11477/75605/18667/64138/12702/14254/20315/13805/17313/18514/17242/29876/22420/16000/11606/18595/20681/20665	47
BP	GO:0090596	sensory organ morphogenesis	59/2372	319/29008	2.5446e-09	5.6962e-08	2.95807e-08	50769/19130/15373/18212/332309/232174/116810/12028/270120/13844/16449/330222/20473/270190/14238/20378/13388/50530/14367/18185/20687/18508/15422/16869/18129/109934/67269/20472/15312/110796/26941/241324/14179/29819/19881/14472/13542/107587/327826/19126/21385/19242/18504/17828/71175/21823/15251/67671/16658/14254/26413/52906/17684/20666/15182/14184/14623/11826/20681	59
BP	GO:0051495	positive regulation of cytoskeleton organization	47/2372	227/29008	2.57922e-09	5.75278e-08	2.98745e-08	19130/11789/56717/67771/12632/27385/13043/54141/56716/16885/18846/63985/83679/66214/21336/19878/14784/260409/108686/14159/114229/26401/223864/50884/74117/225523/23897/54418/320472/18693/13835/66713/12576/105439/18637/18643/11867/21812/15901/18645/20257/17755/30794/20194/11853/227753/20971	47
BP	GO:0015800	acidic amino acid transport	23/2372	69/29008	2.61233e-09	5.80561e-08	3.01488e-08	72961/18212/98256/14609/22044/26941/20513/20512/19164/20617/21366/12424/14816/20983/20910/54208/12934/14812/268860/20511/232333/26570/14412	23
BP	GO:0060420	regulation of heart growth	27/2372	92/29008	2.72822e-09	6.01451e-08	3.12336e-08	19130/11789/19094/56717/238161/75590/19735/15214/14609/19211/16468/74116/12534/28185/18712/21385/13052/21812/19736/17260/26413/17684/15182/16526/17967/16000/11739	27
BP	GO:1901888	regulation of cell junction assembly	46/2372	220/29008	2.73192e-09	6.01451e-08	3.12336e-08	105352/217692/20613/18212/107831/16971/13841/16825/13844/331461/11603/99633/18708/319387/21826/19247/12741/22421/19878/270190/21872/14609/19211/14367/433485/74117/229715/110829/29819/56637/215449/23892/18750/20617/18606/19266/65945/11820/17260/14810/20194/20971/11815/14758/11606/245537	46
BP	GO:0070588	calcium ion transmembrane transport	56/2372	296/29008	2.74403e-09	6.01451e-08	3.12336e-08	56085/17918/12287/56089/19733/27967/12289/64177/12300/22218/381812/238161/98660/12028/66592/20866/108837/18436/105722/214111/58226/18803/76757/15444/223864/14360/16410/228071/12297/109552/19052/12294/56843/18389/11419/20617/18823/12313/13057/70839/11555/14456/66109/11931/19122/67972/12314/22333/14812/14810/12296/15114/13618/13167/54377/20193	56
[truncated: 3,034 more rows]

## Sheet: Supplementary Table 6
Supplementary Table 6. KEGG pathways using APA features identified from SC-MOB1
[truncated: 8 more rows]

[truncated: 5 more sheets: Supplementary Table 7, Supplementary Table 8, Supplementary Table 9, Supplementary Table 10, Supplementary Table 11]
